# Supplementary material for: Predicting peptide presentation by major histocompatibility complex class I: an improved machine learning approach to the immunopeptidome
Source: BMC Bioinformatics. 2019 Jan 5;20:7. doi: 10.1186/s12859-018-2561-z (PMC6321722; doi:10.1186/s12859-018-2561-z)
Supplement: Supplementary file 4 — Individual data points comprising plotted Prec1% and AUPRC in Fig. 2, along with AUROC values. (TXT 247 kb) [file 12859_2018_2561_MOESM4_ESM.txt]

	allele	clf	metric	run	value
0	B4501	ForestMHC	PP1%	2	0.7582089552238805
0	B4501	NetMHC	PP1%	2	0.6477611940298508
0	B4501	NetMHCstabpan	PP1%	2	0.6119402985074627
0	B4501	NetMHCpan	PP1%	2	0.6985074626865672
0	B4501	MixMHCpred	PP1%	2	0.7522388059701492
0	B4501	ForestMHC	AUROC	2	0.9977832231875449
0	B4501	NetMHC	AUROC	2	0.9924438864024518
0	B4501	NetMHCstabpan	AUROC	2	0.9800356876854983
0	B4501	NetMHCpan	AUROC	2	0.9950631735038061
0	B4501	MixMHCpred	AUROC	2	0.9979588264016868
0	B4501	ForestMHC	AUPRC	2	0.7982525820895829
0	B4501	NetMHC	AUPRC	2	0.5932834459227428
0	B4501	NetMHCstabpan	AUPRC	2	0.5605989948427745
0	B4501	NetMHCpan	AUPRC	2	0.7292834554847181
0	B4501	MixMHCpred	AUPRC	2	0.7828599828383753
0	B4501	ForestMHC	PP1%	3	0.7731343283582089
0	B4501	NetMHC	PP1%	3	0.6537313432835821
0	B4501	NetMHCstabpan	PP1%	3	0.5462686567164179
0	B4501	NetMHCpan	PP1%	3	0.6895522388059702
0	B4501	MixMHCpred	PP1%	3	0.7850746268656716
0	B4501	ForestMHC	AUROC	3	0.9981514408959274
0	B4501	NetMHC	AUROC	3	0.992943468996042
0	B4501	NetMHCstabpan	AUROC	3	0.9819572872858683
0	B4501	NetMHCpan	AUROC	3	0.9948872552659588
0	B4501	MixMHCpred	AUROC	3	0.998408770259962
0	B4501	ForestMHC	AUPRC	3	0.8361702166567826
0	B4501	NetMHC	AUPRC	3	0.6395669002962168
0	B4501	NetMHCstabpan	AUPRC	3	0.5285150570808569
0	B4501	NetMHCpan	AUPRC	3	0.7125041135021146
0	B4501	MixMHCpred	AUPRC	3	0.8277753281692546
0	B4501	ForestMHC	PP1%	0	0.7791044776119403
0	B4501	NetMHC	PP1%	0	0.6835820895522388
0	B4501	NetMHCstabpan	PP1%	0	0.6268656716417911
0	B4501	NetMHCpan	PP1%	0	0.7044776119402985
0	B4501	MixMHCpred	PP1%	0	0.7731343283582089
0	B4501	ForestMHC	AUROC	0	0.9980022996730503
0	B4501	NetMHC	AUROC	0	0.9925550897705053
0	B4501	NetMHCstabpan	AUROC	0	0.9806938622131315
0	B4501	NetMHCpan	AUROC	0	0.994411254446897
0	B4501	MixMHCpred	AUROC	0	0.998408590246416
0	B4501	ForestMHC	AUPRC	0	0.8257854664824655
0	B4501	NetMHC	AUPRC	0	0.6095921945965941
0	B4501	NetMHCstabpan	AUPRC	0	0.5751180371139702
0	B4501	NetMHCpan	AUPRC	0	0.7434043134437057
0	B4501	MixMHCpred	AUPRC	0	0.821222422367317
0	B4501	ForestMHC	PP1%	1	0.7910447761194029
0	B4501	NetMHC	PP1%	1	0.6746268656716418
0	B4501	NetMHCstabpan	PP1%	1	0.591044776119403
0	B4501	NetMHCpan	PP1%	1	0.7134328358208956
0	B4501	MixMHCpred	PP1%	1	0.8059701492537313
0	B4501	ForestMHC	AUROC	1	0.9983833883499734
0	B4501	NetMHC	AUROC	1	0.9935771166780301
0	B4501	NetMHCstabpan	AUROC	1	0.9836478845033089
0	B4501	NetMHCpan	AUROC	1	0.9952084444354438
0	B4501	MixMHCpred	AUROC	1	0.9983744776794453
0	B4501	ForestMHC	AUPRC	1	0.871269402450427
0	B4501	NetMHC	AUPRC	1	0.6570186667601428
0	B4501	NetMHCstabpan	AUPRC	1	0.5788376324091524
0	B4501	NetMHCpan	AUPRC	1	0.7441745667495197
0	B4501	MixMHCpred	AUPRC	1	0.8459463148636432
0	B4501	ForestMHC	PP1%	4	0.7910447761194029
0	B4501	NetMHC	PP1%	4	0.6388059701492538
0	B4501	NetMHCstabpan	PP1%	4	0.5940298507462687
0	B4501	NetMHCpan	PP1%	4	0.6955223880597015
0	B4501	MixMHCpred	PP1%	4	0.7820895522388059
0	B4501	ForestMHC	AUROC	4	0.9977595514062433
0	B4501	NetMHC	AUROC	4	0.9935204574144204
0	B4501	NetMHCstabpan	AUROC	4	0.9826734711787062
0	B4501	NetMHCpan	AUROC	4	0.9954329663307164
0	B4501	MixMHCpred	AUROC	4	0.998203014776862
0	B4501	ForestMHC	AUPRC	4	0.8445183838337711
0	B4501	NetMHC	AUPRC	4	0.6409542694923015
0	B4501	NetMHCstabpan	AUPRC	4	0.5733513762950725
0	B4501	NetMHCpan	AUPRC	4	0.7678460001779542
0	B4501	MixMHCpred	AUPRC	4	0.8353613712429628
0	B1801	ForestMHC	PP1%	2	0.7662650602409639
0	B1801	NetMHC	PP1%	2	0.7325301204819277
0	B1801	NetMHCstabpan	PP1%	2	0.4987951807228916
0	B1801	NetMHCpan	PP1%	2	0.7734939759036145
0	B1801	MixMHCpred	PP1%	2	0.7951807228915663
0	B1801	ForestMHC	AUROC	2	0.9977856075635144
0	B1801	NetMHC	AUROC	2	0.9962002958896558
0	B1801	NetMHCstabpan	AUROC	2	0.9804691713183511
0	B1801	NetMHCpan	AUROC	2	0.9982146915518957
0	B1801	MixMHCpred	AUROC	2	0.9983655395587461
0	B1801	ForestMHC	AUPRC	2	0.8401361245404949
0	B1801	NetMHC	AUPRC	2	0.7011653896795955
0	B1801	NetMHCstabpan	AUPRC	2	0.4146111938332199
0	B1801	NetMHCpan	AUPRC	2	0.8416768693819914
0	B1801	MixMHCpred	AUPRC	2	0.8650498849033151
0	B1801	ForestMHC	PP1%	3	0.7831325301204819
0	B1801	NetMHC	PP1%	3	0.7325301204819277
0	B1801	NetMHCstabpan	PP1%	3	0.4963855421686747
0	B1801	NetMHCpan	PP1%	3	0.7951807228915663
0	B1801	MixMHCpred	PP1%	3	0.8024096385542169
0	B1801	ForestMHC	AUROC	3	0.9979058988784638
0	B1801	NetMHC	AUROC	3	0.9947762719369628
0	B1801	NetMHCstabpan	AUROC	3	0.9815780683889263
0	B1801	NetMHCpan	AUROC	3	0.9982669194485131
0	B1801	MixMHCpred	AUROC	3	0.9984246295147732
0	B1801	ForestMHC	AUPRC	3	0.867578216041401
0	B1801	NetMHC	AUPRC	3	0.719182476919442
0	B1801	NetMHCstabpan	AUPRC	3	0.42415115055655067
0	B1801	NetMHCpan	AUPRC	3	0.8562801135672929
0	B1801	MixMHCpred	AUPRC	3	0.8762442853993192
0	B1801	ForestMHC	PP1%	0	0.7566265060240964
0	B1801	NetMHC	PP1%	0	0.7180722891566265
0	B1801	NetMHCstabpan	PP1%	0	0.472289156626506
0	B1801	NetMHCpan	PP1%	0	0.7566265060240964
0	B1801	MixMHCpred	PP1%	0	0.7662650602409639
0	B1801	ForestMHC	AUROC	0	0.9971403393786904
0	B1801	NetMHC	AUROC	0	0.9945239592909793
0	B1801	NetMHCstabpan	AUROC	0	0.9779587719259659
0	B1801	NetMHCpan	AUROC	0	0.9976526185061532
0	B1801	MixMHCpred	AUROC	0	0.9981275375323858
0	B1801	ForestMHC	AUPRC	0	0.8055846838525961
0	B1801	NetMHC	AUPRC	0	0.6685741198798656
0	B1801	NetMHCstabpan	AUPRC	0	0.42058962746733386
0	B1801	NetMHCpan	AUPRC	0	0.8086460079828004
0	B1801	MixMHCpred	AUPRC	0	0.814464632830669
0	B1801	ForestMHC	PP1%	1	0.7734939759036145
0	B1801	NetMHC	PP1%	1	0.708433734939759
0	B1801	NetMHCstabpan	PP1%	1	0.472289156626506
0	B1801	NetMHCpan	PP1%	1	0.7903614457831325
0	B1801	MixMHCpred	PP1%	1	0.7759036144578313
0	B1801	ForestMHC	AUROC	1	0.9970094910492646
0	B1801	NetMHC	AUROC	1	0.9934871431692451
0	B1801	NetMHCstabpan	AUROC	1	0.9793901857887922
0	B1801	NetMHCpan	AUROC	1	0.9976271057211687
0	B1801	MixMHCpred	AUROC	1	0.9982760395360192
0	B1801	ForestMHC	AUPRC	1	0.8290547897155315
0	B1801	NetMHC	AUPRC	1	0.6828949118868672
0	B1801	NetMHCstabpan	AUPRC	1	0.4148363903853559
0	B1801	NetMHCpan	AUPRC	1	0.8401736656659827
0	B1801	MixMHCpred	AUPRC	1	0.8413670416861142
0	B1801	ForestMHC	PP1%	4	0.7686746987951807
0	B1801	NetMHC	PP1%	4	0.708433734939759
0	B1801	NetMHCstabpan	PP1%	4	0.4891566265060241
0	B1801	NetMHCpan	PP1%	4	0.7903614457831325
0	B1801	MixMHCpred	PP1%	4	0.7759036144578313
0	B1801	ForestMHC	AUROC	4	0.9972103675747165
0	B1801	NetMHC	AUROC	4	0.9955864934729792
0	B1801	NetMHCstabpan	AUROC	4	0.9795144066591301
0	B1801	NetMHCpan	AUROC	4	0.9980810280186098
0	B1801	MixMHCpred	AUROC	4	0.9981681527130795
0	B1801	ForestMHC	AUPRC	4	0.7930574134245488
0	B1801	NetMHC	AUPRC	4	0.7323635481497364
0	B1801	NetMHCstabpan	AUPRC	4	0.42725738627162946
0	B1801	NetMHCpan	AUPRC	4	0.8438773317659551
0	B1801	MixMHCpred	AUPRC	4	0.8356981985878923
0	C1502	ForestMHC	PP1%	2	0.6365853658536585
0	C1502	NetMHC	PP1%	2	0.4926829268292683
0	C1502	NetMHCstabpan	PP1%	2	0.15121951219512195
0	C1502	NetMHCpan	PP1%	2	0.5024390243902439
0	C1502	ForestMHC	AUROC	2	0.9926213953935548
0	C1502	NetMHC	AUROC	2	0.9875241709179841
0	C1502	NetMHCstabpan	AUROC	2	0.9179915153918723
0	C1502	NetMHCpan	AUROC	2	0.9855601223417999
0	C1502	ForestMHC	AUPRC	2	0.66165727974743
0	C1502	NetMHC	AUPRC	2	0.48887637025140723
0	C1502	NetMHCstabpan	AUPRC	2	0.09544659411582186
0	C1502	NetMHCpan	AUPRC	2	0.4949459648518921
0	C1502	ForestMHC	PP1%	3	0.6439024390243903
0	C1502	NetMHC	PP1%	3	0.5073170731707317
0	C1502	NetMHCstabpan	PP1%	3	0.15365853658536585
0	C1502	NetMHCpan	PP1%	3	0.4975609756097561
0	C1502	ForestMHC	AUROC	3	0.9943821919372187
0	C1502	NetMHC	AUROC	3	0.9874523341685745
0	C1502	NetMHCstabpan	AUROC	3	0.9080699319188315
0	C1502	NetMHCpan	AUROC	3	0.983447292676918
0	C1502	ForestMHC	AUPRC	3	0.6865480634588857
0	C1502	NetMHC	AUPRC	3	0.485672260243992
0	C1502	NetMHCstabpan	AUPRC	3	0.09147847805616706
0	C1502	NetMHCpan	AUPRC	3	0.4825135789987697
0	C1502	ForestMHC	PP1%	0	0.6121951219512195
0	C1502	NetMHC	PP1%	0	0.5170731707317073
0	C1502	NetMHCstabpan	PP1%	0	0.13658536585365855
0	C1502	NetMHCpan	PP1%	0	0.48048780487804876
0	C1502	ForestMHC	AUROC	0	0.9934833162078849
0	C1502	NetMHC	AUROC	0	0.9867498302477482
0	C1502	NetMHCstabpan	AUROC	0	0.9119151659365818
0	C1502	NetMHCpan	AUROC	0	0.9825535846267553
0	C1502	ForestMHC	AUPRC	0	0.6349234918467161
0	C1502	NetMHC	AUPRC	0	0.46040454265021347
0	C1502	NetMHCstabpan	AUPRC	0	0.08670424871719479
0	C1502	NetMHCpan	AUPRC	0	0.46833225878409107
0	C1502	ForestMHC	PP1%	1	0.6365853658536585
0	C1502	NetMHC	PP1%	1	0.5341463414634147
0	C1502	NetMHCstabpan	PP1%	1	0.14634146341463414
0	C1502	NetMHCpan	PP1%	1	0.5048780487804878
0	C1502	ForestMHC	AUROC	1	0.9935703255036985
0	C1502	NetMHC	AUROC	1	0.9874618282768194
0	C1502	NetMHCstabpan	AUROC	1	0.9160944062877435
0	C1502	NetMHCpan	AUROC	1	0.9839589830488106
0	C1502	ForestMHC	AUPRC	1	0.6611223089817111
0	C1502	NetMHC	AUPRC	1	0.4895539580861012
0	C1502	NetMHCstabpan	AUPRC	1	0.09224078026458024
0	C1502	NetMHCpan	AUPRC	1	0.5018728320541855
0	C1502	ForestMHC	PP1%	4	0.6780487804878049
0	C1502	NetMHC	PP1%	4	0.524390243902439
0	C1502	NetMHCstabpan	PP1%	4	0.15853658536585366
0	C1502	NetMHCpan	PP1%	4	0.5097560975609756
0	C1502	ForestMHC	AUROC	4	0.9948115299334812
0	C1502	NetMHC	AUROC	4	0.988843731785433
0	C1502	NetMHCstabpan	AUROC	4	0.9204589319729117
0	C1502	NetMHCpan	AUROC	4	0.9841673426712094
0	C1502	ForestMHC	AUPRC	4	0.7090610099559174
0	C1502	NetMHC	AUPRC	4	0.502405554361882
0	C1502	NetMHCstabpan	AUPRC	4	0.0984881930129394
0	C1502	NetMHCpan	AUPRC	4	0.5136357008670897
0	B1803	ForestMHC	PP1%	2	0.675
0	B1803	NetMHCstabpan	PP1%	2	0.25
0	B1803	NetMHCpan	PP1%	2	0.625
0	B1803	MixMHCpred	PP1%	2	0.825
0	B1803	ForestMHC	AUROC	2	0.9923484848484849
0	B1803	NetMHCstabpan	AUROC	2	0.9256249999999999
0	B1803	NetMHCpan	AUROC	2	0.9803282828282829
0	B1803	MixMHCpred	AUROC	2	0.998989898989899
0	B1803	ForestMHC	AUPRC	2	0.7725592388982684
0	B1803	NetMHCstabpan	AUPRC	2	0.17372865315152788
0	B1803	NetMHCpan	AUPRC	2	0.6106963267902106
0	B1803	MixMHCpred	AUPRC	2	0.9120445027964186
0	B1803	ForestMHC	PP1%	3	0.725
0	B1803	NetMHCstabpan	PP1%	3	0.275
0	B1803	NetMHCpan	PP1%	3	0.7
0	B1803	MixMHCpred	PP1%	3	0.825
0	B1803	ForestMHC	AUROC	3	0.9928851010101011
0	B1803	NetMHCstabpan	AUROC	3	0.9332039141414141
0	B1803	NetMHCpan	AUROC	3	0.9876515151515151
0	B1803	MixMHCpred	AUROC	3	0.9982323232323232
0	B1803	ForestMHC	AUPRC	3	0.7607739656151155
0	B1803	NetMHCstabpan	AUPRC	3	0.16248681992726896
0	B1803	NetMHCpan	AUPRC	3	0.7098555555773208
0	B1803	MixMHCpred	AUPRC	3	0.9169110662548089
0	B1803	ForestMHC	PP1%	0	0.75
0	B1803	NetMHCstabpan	PP1%	0	0.275
0	B1803	NetMHCpan	PP1%	0	0.675
0	B1803	MixMHCpred	PP1%	0	0.85
0	B1803	ForestMHC	AUROC	0	0.9965972222222221
0	B1803	NetMHCstabpan	AUROC	0	0.9254861111111111
0	B1803	NetMHCpan	AUROC	0	0.9898895202020203
0	B1803	MixMHCpred	AUROC	0	0.9991161616161616
0	B1803	ForestMHC	AUPRC	0	0.8187866007600957
0	B1803	NetMHCstabpan	AUPRC	0	0.22382050146026522
0	B1803	NetMHCpan	AUPRC	0	0.7217198561785172
0	B1803	MixMHCpred	AUPRC	0	0.9350892796051555
0	B1803	ForestMHC	PP1%	1	0.775
0	B1803	NetMHCstabpan	PP1%	1	0.2
0	B1803	NetMHCpan	PP1%	1	0.725
0	B1803	MixMHCpred	PP1%	1	0.875
0	B1803	ForestMHC	AUROC	1	0.9980681818181819
0	B1803	NetMHCstabpan	AUROC	1	0.9218813131313132
0	B1803	NetMHCpan	AUROC	1	0.9888762626262626
0	B1803	MixMHCpred	AUROC	1	0.9986616161616161
0	B1803	ForestMHC	AUPRC	1	0.8996925100654949
0	B1803	NetMHCstabpan	AUPRC	1	0.2035994426931407
0	B1803	NetMHCpan	AUPRC	1	0.7934500460921378
0	B1803	MixMHCpred	AUPRC	1	0.9483219261131648
0	B1803	ForestMHC	PP1%	4	0.725
0	B1803	NetMHCstabpan	PP1%	4	0.3
0	B1803	NetMHCpan	PP1%	4	0.75
0	B1803	MixMHCpred	PP1%	4	0.875
0	B1803	ForestMHC	AUROC	4	0.9946401515151515
0	B1803	NetMHCstabpan	AUROC	4	0.9380113636363637
0	B1803	NetMHCpan	AUROC	4	0.9810164141414142
0	B1803	MixMHCpred	AUROC	4	0.9990530303030303
0	B1803	ForestMHC	AUPRC	4	0.705416630009617
0	B1803	NetMHCstabpan	AUPRC	4	0.20593109798518824
0	B1803	NetMHCpan	AUPRC	4	0.7453816004326804
0	B1803	MixMHCpred	AUPRC	4	0.9142016263579256
0	A2301	ForestMHC	PP1%	2	0.7139689578713969
0	A2301	NetMHC	PP1%	2	0.5587583148558758
0	A2301	NetMHCstabpan	PP1%	2	0.6629711751662971
0	A2301	NetMHCpan	PP1%	2	0.7184035476718403
0	A2301	MixMHCpred	PP1%	2	0.7472283813747228
0	A2301	ForestMHC	AUROC	2	0.9969994088902059
0	A2301	NetMHC	AUROC	2	0.98812441900234
0	A2301	NetMHCstabpan	AUROC	2	0.9932380674707408
0	A2301	NetMHCpan	AUROC	2	0.9961899912195141
0	A2301	MixMHCpred	AUROC	2	0.9980636349582421
0	A2301	ForestMHC	AUPRC	2	0.7645682296797764
0	A2301	NetMHC	AUPRC	2	0.48841568941862396
0	A2301	NetMHCstabpan	AUPRC	2	0.6096231249587366
0	A2301	NetMHCpan	AUPRC	2	0.7393745177460577
0	A2301	MixMHCpred	AUPRC	2	0.8095003324244234
0	A2301	ForestMHC	PP1%	3	0.7095343680709535
0	A2301	NetMHC	PP1%	3	0.5565410199556541
0	A2301	NetMHCstabpan	PP1%	3	0.6407982261640798
0	A2301	NetMHCpan	PP1%	3	0.7073170731707317
0	A2301	MixMHCpred	PP1%	3	0.7738359201773836
0	A2301	ForestMHC	AUROC	3	0.9965729735544043
0	A2301	NetMHC	AUROC	3	0.9861055677497091
0	A2301	NetMHCstabpan	AUROC	3	0.9928833916621587
0	A2301	NetMHCpan	AUROC	3	0.9958388164812912
0	A2301	MixMHCpred	AUROC	3	0.9982614081881048
0	A2301	ForestMHC	AUPRC	3	0.7707844812935828
0	A2301	NetMHC	AUPRC	3	0.5179734319840972
0	A2301	NetMHCstabpan	AUPRC	3	0.6004516264961526
0	A2301	NetMHCpan	AUPRC	3	0.7430123805562466
0	A2301	MixMHCpred	AUPRC	3	0.8308600433882807
0	A2301	ForestMHC	PP1%	0	0.7339246119733924
0	A2301	NetMHC	PP1%	0	0.5853658536585366
0	A2301	NetMHCstabpan	PP1%	0	0.6607538802660754
0	A2301	NetMHCpan	PP1%	0	0.7139689578713969
0	A2301	MixMHCpred	PP1%	0	0.7583148558758315
0	A2301	ForestMHC	AUROC	0	0.9966710035244605
0	A2301	NetMHC	AUROC	0	0.988291179204695
0	A2301	NetMHCstabpan	AUROC	0	0.9937212896711622
0	A2301	NetMHCpan	AUROC	0	0.9962188191818333
0	A2301	MixMHCpred	AUROC	0	0.9980713571772613
0	A2301	ForestMHC	AUPRC	0	0.7739214890037339
0	A2301	NetMHC	AUPRC	0	0.5177491966491552
0	A2301	NetMHCstabpan	AUPRC	0	0.6213385582892162
0	A2301	NetMHCpan	AUPRC	0	0.7621630184934991
0	A2301	MixMHCpred	AUPRC	0	0.8110154300353617
0	A2301	ForestMHC	PP1%	1	0.7427937915742794
0	A2301	NetMHC	PP1%	1	0.5831485587583148
0	A2301	NetMHCstabpan	PP1%	1	0.6541019955654102
0	A2301	NetMHCpan	PP1%	1	0.7161862527716186
0	A2301	MixMHCpred	PP1%	1	0.7804878048780488
0	A2301	ForestMHC	AUROC	1	0.9969637029385998
0	A2301	NetMHC	AUROC	1	0.9884482307651319
0	A2301	NetMHCstabpan	AUROC	1	0.9932876535523523
0	A2301	NetMHCpan	AUROC	1	0.9959288759294659
0	A2301	MixMHCpred	AUROC	1	0.9982552502771184
0	A2301	ForestMHC	AUPRC	1	0.8065760086242781
0	A2301	NetMHC	AUPRC	1	0.5163151502579425
0	A2301	NetMHCstabpan	AUPRC	1	0.611307685003597
0	A2301	NetMHCpan	AUPRC	1	0.7675350513420165
0	A2301	MixMHCpred	AUPRC	1	0.8319997238056908
0	A2301	ForestMHC	PP1%	4	0.7073170731707317
0	A2301	NetMHC	PP1%	4	0.5720620842572062
0	A2301	NetMHCstabpan	PP1%	4	0.6784922394678492
0	A2301	NetMHCpan	PP1%	4	0.70509977827051
0	A2301	MixMHCpred	PP1%	4	0.7671840354767184
0	A2301	ForestMHC	AUROC	4	0.9961491702289437
0	A2301	NetMHC	AUROC	4	0.9881645695751822
0	A2301	NetMHCstabpan	AUROC	4	0.9930966093300595
0	A2301	NetMHCpan	AUROC	4	0.9959304650677849
0	A2301	MixMHCpred	AUROC	4	0.9981451031273795
0	A2301	ForestMHC	AUPRC	4	0.7548629159823782
0	A2301	NetMHC	AUPRC	4	0.5349004907893469
0	A2301	NetMHCstabpan	AUPRC	4	0.6316085366282115
0	A2301	NetMHCpan	AUPRC	4	0.7700554029861674
0	A2301	MixMHCpred	AUPRC	4	0.8216598958662457
0	A02	ForestMHC	PP1%	2	0.6445916114790287
0	A02	NetMHC	PP1%	2	0.5562913907284768
0	A02	NetMHCstabpan	PP1%	2	0.5209713024282561
0	A02	NetMHCpan	PP1%	2	0.6843267108167771
0	A02	MixMHCpred	PP1%	2	0.5916114790286976
0	A02	ForestMHC	AUROC	2	0.9918425614959392
0	A02	NetMHC	AUROC	2	0.9909419522082709
0	A02	NetMHCstabpan	AUROC	2	0.9891721133187151
0	A02	NetMHCpan	AUROC	2	0.9944683151560041
0	A02	MixMHCpred	AUROC	2	0.9887852202516765
0	A02	ForestMHC	AUPRC	2	0.6650278383391564
0	A02	NetMHC	AUPRC	2	0.49106884516645494
0	A02	NetMHCstabpan	AUPRC	2	0.480298761152647
0	A02	NetMHCpan	AUPRC	2	0.7221528840026733
0	A02	MixMHCpred	AUPRC	2	0.6003846321272255
0	A02	ForestMHC	PP1%	3	0.6512141280353201
0	A02	NetMHC	PP1%	3	0.5584988962472406
0	A02	NetMHCstabpan	PP1%	3	0.5540838852097131
0	A02	NetMHCpan	PP1%	3	0.7064017660044151
0	A02	MixMHCpred	PP1%	3	0.6269315673289183
0	A02	ForestMHC	AUROC	3	0.9913967484541876
0	A02	NetMHC	AUROC	3	0.9912829201822375
0	A02	NetMHCstabpan	AUROC	3	0.9895724934977599
0	A02	NetMHCpan	AUROC	3	0.9952254639037382
0	A02	MixMHCpred	AUROC	3	0.9884568779865771
0	A02	ForestMHC	AUPRC	3	0.6722027814651376
0	A02	NetMHC	AUPRC	3	0.5145200861378203
0	A02	NetMHCstabpan	AUPRC	3	0.5027327194717112
0	A02	NetMHCpan	AUPRC	3	0.7393223074017718
0	A02	MixMHCpred	AUPRC	3	0.6587181761264229
0	A02	ForestMHC	PP1%	0	0.6490066225165563
0	A02	NetMHC	PP1%	0	0.5275938189845475
0	A02	NetMHCstabpan	PP1%	0	0.5143487858719646
0	A02	NetMHCpan	PP1%	0	0.6865342163355408
0	A02	MixMHCpred	PP1%	0	0.5938189845474614
0	A02	ForestMHC	AUROC	0	0.9912687685592383
0	A02	NetMHC	AUROC	0	0.9908717109351585
0	A02	NetMHCstabpan	AUROC	0	0.9890132459683503
0	A02	NetMHCpan	AUROC	0	0.9945696899997152
0	A02	MixMHCpred	AUROC	0	0.9884104360516215
0	A02	ForestMHC	AUPRC	0	0.6716437789242825
0	A02	NetMHC	AUPRC	0	0.48405701162066234
0	A02	NetMHCstabpan	AUPRC	0	0.4963987600796935
0	A02	NetMHCpan	AUPRC	0	0.724331307691302
0	A02	MixMHCpred	AUPRC	0	0.6301496645737928
0	A02	ForestMHC	PP1%	1	0.6291390728476821
0	A02	NetMHC	PP1%	1	0.5231788079470199
0	A02	NetMHCstabpan	PP1%	1	0.5253863134657837
0	A02	NetMHCpan	PP1%	1	0.6909492273730684
0	A02	MixMHCpred	PP1%	1	0.5938189845474614
0	A02	ForestMHC	AUROC	1	0.9906854263534525
0	A02	NetMHC	AUROC	1	0.9908025279573311
0	A02	NetMHCstabpan	AUROC	1	0.9889387715140971
0	A02	NetMHCpan	AUROC	1	0.9947598632013057
0	A02	MixMHCpred	AUROC	1	0.9859351079911581
0	A02	ForestMHC	AUPRC	1	0.6575073623261467
0	A02	NetMHC	AUPRC	1	0.48475979198407465
0	A02	NetMHCstabpan	AUPRC	1	0.46798728680191776
0	A02	NetMHCpan	AUPRC	1	0.733813043964723
0	A02	MixMHCpred	AUPRC	1	0.598269074381889
0	A02	ForestMHC	PP1%	4	0.6512141280353201
0	A02	NetMHC	PP1%	4	0.5739514348785872
0	A02	NetMHCstabpan	PP1%	4	0.5386313465783664
0	A02	NetMHCpan	PP1%	4	0.717439293598234
0	A02	MixMHCpred	PP1%	4	0.6313465783664459
0	A02	ForestMHC	AUROC	4	0.9918457117702764
0	A02	NetMHC	AUROC	4	0.9919370697260557
0	A02	NetMHCstabpan	AUROC	4	0.990252805085488
0	A02	NetMHCpan	AUROC	4	0.9953982121504015
0	A02	MixMHCpred	AUROC	4	0.9903074426560239
0	A02	ForestMHC	AUPRC	4	0.6767068710698594
0	A02	NetMHC	AUPRC	4	0.5292105356030467
0	A02	NetMHCstabpan	AUPRC	4	0.518516472544877
0	A02	NetMHCpan	AUPRC	4	0.7607241858089959
0	A02	MixMHCpred	AUPRC	4	0.6610814102139213
0	C0202	ForestMHC	PP1%	2	0.6135770234986945
0	C0202	NetMHCstabpan	PP1%	2	0.4308093994778068
0	C0202	NetMHCpan	PP1%	2	0.4699738903394256
0	C0202	ForestMHC	AUROC	2	0.9921938883824233
0	C0202	NetMHCstabpan	AUROC	2	0.9788183424686503
0	C0202	NetMHCpan	AUROC	2	0.9840198920123113
0	C0202	ForestMHC	AUPRC	2	0.6520366409510081
0	C0202	NetMHCstabpan	AUPRC	2	0.40821565927021125
0	C0202	NetMHCpan	AUPRC	2	0.4515542766106254
0	C0202	ForestMHC	PP1%	3	0.608355091383812
0	C0202	NetMHCstabpan	PP1%	3	0.4073107049608355
0	C0202	NetMHCpan	PP1%	3	0.4699738903394256
0	C0202	ForestMHC	AUROC	3	0.9917641328858257
0	C0202	NetMHCstabpan	AUROC	3	0.9767116040388065
0	C0202	NetMHCpan	AUROC	3	0.9844591157641216
0	C0202	ForestMHC	AUPRC	3	0.637103500822486
0	C0202	NetMHCstabpan	AUPRC	3	0.33393832621724373
0	C0202	NetMHCpan	AUPRC	3	0.45926350390258125
0	C0202	ForestMHC	PP1%	0	0.6109660574412533
0	C0202	NetMHCstabpan	PP1%	0	0.4046997389033943
0	C0202	NetMHCpan	PP1%	0	0.45430809399477806
0	C0202	ForestMHC	AUROC	0	0.9916017609164334
0	C0202	NetMHCstabpan	AUROC	0	0.9782895318075189
0	C0202	NetMHCpan	AUROC	0	0.9828981619947541
0	C0202	ForestMHC	AUPRC	0	0.6313918839581396
0	C0202	NetMHCstabpan	AUPRC	0	0.35410798682705913
0	C0202	NetMHCpan	AUPRC	0	0.4167054387337427
0	C0202	ForestMHC	PP1%	1	0.6109660574412533
0	C0202	NetMHCstabpan	PP1%	1	0.40992167101827676
0	C0202	NetMHCpan	PP1%	1	0.4934725848563969
0	C0202	ForestMHC	AUROC	1	0.9918725185854963
0	C0202	NetMHCstabpan	AUROC	1	0.9768377900582769
0	C0202	NetMHCpan	AUROC	1	0.9831258821401232
0	C0202	ForestMHC	AUPRC	1	0.6638497200616036
0	C0202	NetMHCstabpan	AUPRC	1	0.373853430466639
0	C0202	NetMHCpan	AUPRC	1	0.454397853025979
0	C0202	ForestMHC	PP1%	4	0.597911227154047
0	C0202	NetMHCstabpan	PP1%	4	0.4177545691906005
0	C0202	NetMHCpan	PP1%	4	0.4490861618798956
0	C0202	ForestMHC	AUROC	4	0.9901151415579901
0	C0202	NetMHCstabpan	AUROC	4	0.9779875461112637
0	C0202	NetMHCpan	AUROC	4	0.9854511823302938
0	C0202	ForestMHC	AUPRC	4	0.6199007810988153
0	C0202	NetMHCstabpan	AUPRC	4	0.3762790550531596
0	C0202	NetMHCpan	AUPRC	4	0.4298762344788977
0	B5101	ForestMHC	PP1%	2	0.6926952141057935
0	B5101	NetMHC	PP1%	2	0.5390428211586902
0	B5101	NetMHCstabpan	PP1%	2	0.5138539042821159
0	B5101	NetMHCpan	PP1%	2	0.7229219143576826
0	B5101	MixMHCpred	PP1%	2	0.6599496221662469
0	B5101	ForestMHC	AUROC	2	0.9895980918384462
0	B5101	NetMHC	AUROC	2	0.9754367203687991
0	B5101	NetMHCstabpan	AUROC	2	0.9623360546182212
0	B5101	NetMHCpan	AUROC	2	0.9895622981074953
0	B5101	MixMHCpred	AUROC	2	0.9909290290106108
0	B5101	ForestMHC	AUPRC	2	0.6900662716401801
0	B5101	NetMHC	AUPRC	2	0.48354163029215547
0	B5101	NetMHCstabpan	AUPRC	2	0.4588420429236968
0	B5101	NetMHCpan	AUPRC	2	0.7597973668633327
0	B5101	MixMHCpred	AUPRC	2	0.6926570046684365
0	B5101	ForestMHC	PP1%	3	0.6952141057934509
0	B5101	NetMHC	PP1%	3	0.5617128463476071
0	B5101	NetMHCstabpan	PP1%	3	0.5743073047858942
0	B5101	NetMHCpan	PP1%	3	0.7178841309823678
0	B5101	MixMHCpred	PP1%	3	0.6498740554156172
0	B5101	ForestMHC	AUROC	3	0.9863897302178111
0	B5101	NetMHC	AUROC	3	0.9773910837143266
0	B5101	NetMHCstabpan	AUROC	3	0.9670243604378076
0	B5101	NetMHCpan	AUROC	3	0.9862642118255692
0	B5101	MixMHCpred	AUROC	3	0.9874207947541324
0	B5101	ForestMHC	AUPRC	3	0.7461340249500104
0	B5101	NetMHC	AUPRC	3	0.5332845667156956
0	B5101	NetMHCstabpan	AUPRC	3	0.5311744970443364
0	B5101	NetMHCpan	AUPRC	3	0.785671056859115
0	B5101	MixMHCpred	AUPRC	3	0.6888092103037995
0	B5101	ForestMHC	PP1%	0	0.6977329974811083
0	B5101	NetMHC	PP1%	0	0.5692695214105793
0	B5101	NetMHCstabpan	PP1%	0	0.5440806045340051
0	B5101	NetMHCpan	PP1%	0	0.7531486146095718
0	B5101	MixMHCpred	PP1%	0	0.672544080604534
0	B5101	ForestMHC	AUROC	0	0.9885943933238187
0	B5101	NetMHC	AUROC	0	0.9804088445187622
0	B5101	NetMHCstabpan	AUROC	0	0.9672883111646127
0	B5101	NetMHCpan	AUROC	0	0.9910554446494653
0	B5101	MixMHCpred	AUROC	0	0.9913645461076127
0	B5101	ForestMHC	AUPRC	0	0.7237392767994227
0	B5101	NetMHC	AUPRC	0	0.54078429513558
0	B5101	NetMHCstabpan	AUPRC	0	0.5289532402399099
0	B5101	NetMHCpan	AUPRC	0	0.7994815435181304
0	B5101	MixMHCpred	AUPRC	0	0.7557033585322485
0	B5101	ForestMHC	PP1%	1	0.7178841309823678
0	B5101	NetMHC	PP1%	1	0.5642317380352645
0	B5101	NetMHCstabpan	PP1%	1	0.5617128463476071
0	B5101	NetMHCpan	PP1%	1	0.7355163727959698
0	B5101	MixMHCpred	PP1%	1	0.6649874055415617
0	B5101	ForestMHC	AUROC	1	0.989399543980818
0	B5101	NetMHC	AUROC	1	0.977210961456785
0	B5101	NetMHCstabpan	AUROC	1	0.9695861917847972
0	B5101	NetMHCpan	AUROC	1	0.9884532692494167
0	B5101	MixMHCpred	AUROC	1	0.989237783234319
0	B5101	ForestMHC	AUPRC	1	0.7196778849009643
0	B5101	NetMHC	AUPRC	1	0.517305951456258
0	B5101	NetMHCstabpan	AUPRC	1	0.5358993944011723
0	B5101	NetMHCpan	AUPRC	1	0.7837006244375679
0	B5101	MixMHCpred	AUPRC	1	0.6904647987307765
0	B5101	ForestMHC	PP1%	4	0.7052896725440806
0	B5101	NetMHC	PP1%	4	0.5516372795969773
0	B5101	NetMHCstabpan	PP1%	4	0.5591939546599496
0	B5101	NetMHCpan	PP1%	4	0.7380352644836272
0	B5101	MixMHCpred	PP1%	4	0.6272040302267002
0	B5101	ForestMHC	AUROC	4	0.9904445799286831
0	B5101	NetMHC	AUROC	4	0.9798451813787232
0	B5101	NetMHCstabpan	AUROC	4	0.9686868302334425
0	B5101	NetMHCpan	AUROC	4	0.9905538197038048
0	B5101	MixMHCpred	AUROC	4	0.9907288468823661
0	B5101	ForestMHC	AUPRC	4	0.7489863736851925
0	B5101	NetMHC	AUPRC	4	0.5241809752450625
0	B5101	NetMHCstabpan	AUPRC	4	0.5244748381381417
0	B5101	NetMHCpan	AUPRC	4	0.7858854959201432
0	B5101	MixMHCpred	AUPRC	4	0.6675108559983106
0	C1601	ForestMHC	PP1%	2	0.6457242582897034
0	C1601	NetMHCstabpan	PP1%	2	0.26352530541012215
0	C1601	NetMHCpan	PP1%	2	0.4048865619546248
0	C1601	MixMHCpred	PP1%	2	0.5794066317626527
0	C1601	ForestMHC	AUROC	2	0.9920547790032361
0	C1601	NetMHCstabpan	AUROC	2	0.9426977055011739
0	C1601	NetMHCpan	AUROC	2	0.9752022415555031
0	C1601	MixMHCpred	AUROC	2	0.9870162568827628
0	C1601	ForestMHC	AUPRC	2	0.652481306944286
0	C1601	NetMHCstabpan	AUPRC	2	0.16534318233200002
0	C1601	NetMHCpan	AUPRC	2	0.35086481139302844
0	C1601	MixMHCpred	AUPRC	2	0.5986799619308194
0	C1601	ForestMHC	PP1%	3	0.5881326352530541
0	C1601	NetMHCstabpan	PP1%	3	0.23036649214659685
0	C1601	NetMHCpan	PP1%	3	0.39267015706806285
0	C1601	MixMHCpred	PP1%	3	0.5410122164048866
0	C1601	ForestMHC	AUROC	3	0.990068812167987
0	C1601	NetMHCstabpan	AUROC	3	0.9390397430564458
0	C1601	NetMHCpan	AUROC	3	0.9723590875880195
0	C1601	MixMHCpred	AUROC	3	0.9858331155947266
0	C1601	ForestMHC	AUPRC	3	0.5998899326908723
0	C1601	NetMHCstabpan	AUPRC	3	0.15271334338989812
0	C1601	NetMHCpan	AUPRC	3	0.31769301224463903
0	C1601	MixMHCpred	AUPRC	3	0.5380041057257456
0	C1601	ForestMHC	PP1%	0	0.6020942408376964
0	C1601	NetMHCstabpan	PP1%	0	0.23734729493891799
0	C1601	NetMHCpan	PP1%	0	0.4013961605584642
0	C1601	MixMHCpred	PP1%	0	0.5427574171029669
0	C1601	ForestMHC	AUROC	0	0.9912468618644436
0	C1601	NetMHCstabpan	AUROC	0	0.9383993869662208
0	C1601	NetMHCpan	AUROC	0	0.9742077045102364
0	C1601	MixMHCpred	AUROC	0	0.9846571886766324
0	C1601	ForestMHC	AUPRC	0	0.631118331557748
0	C1601	NetMHCstabpan	AUPRC	0	0.15357723130198234
0	C1601	NetMHCpan	AUPRC	0	0.3331497790610004
0	C1601	MixMHCpred	AUPRC	0	0.5636319818566219
0	C1601	ForestMHC	PP1%	1	0.6212914485165794
0	C1601	NetMHCstabpan	PP1%	1	0.23734729493891799
0	C1601	NetMHCpan	PP1%	1	0.40663176265270506
0	C1601	MixMHCpred	PP1%	1	0.5549738219895288
0	C1601	ForestMHC	AUROC	1	0.991174964284254
0	C1601	NetMHCstabpan	AUROC	1	0.9388015919361002
0	C1601	NetMHCpan	AUROC	1	0.9753991830872034
0	C1601	MixMHCpred	AUROC	1	0.9838123228883716
0	C1601	ForestMHC	AUPRC	1	0.6299555635375865
0	C1601	NetMHCstabpan	AUPRC	1	0.1445606928916276
0	C1601	NetMHCpan	AUPRC	1	0.3531452176411372
0	C1601	MixMHCpred	AUPRC	1	0.5693193095383033
0	C1601	ForestMHC	PP1%	4	0.6003490401396161
0	C1601	NetMHCstabpan	PP1%	4	0.2338568935427574
0	C1601	NetMHCpan	PP1%	4	0.35602094240837695
0	C1601	MixMHCpred	PP1%	4	0.5410122164048866
0	C1601	ForestMHC	AUROC	4	0.9921112018368125
0	C1601	NetMHCstabpan	AUROC	4	0.9377161599825452
0	C1601	NetMHCpan	AUROC	4	0.9719032901557138
0	C1601	MixMHCpred	AUROC	4	0.984357415453968
0	C1601	ForestMHC	AUPRC	4	0.6077498391463761
0	C1601	NetMHCstabpan	AUPRC	4	0.14261851188469377
0	C1601	NetMHCpan	AUPRC	4	0.2932310337396316
0	C1601	MixMHCpred	AUPRC	4	0.5463820576222235
0	C0102	ForestMHC	PP1%	2	0.8218623481781376
0	C0102	NetMHCstabpan	PP1%	2	0.016194331983805668
0	C0102	NetMHCpan	PP1%	2	0.4817813765182186
0	C0102	ForestMHC	AUROC	2	0.9988320981289232
0	C0102	NetMHCstabpan	AUROC	2	0.8515921893292445
0	C0102	NetMHCpan	AUROC	2	0.9832392670662434
0	C0102	ForestMHC	AUPRC	2	0.8655624762956418
0	C0102	NetMHCstabpan	AUPRC	2	0.03731784559453702
0	C0102	NetMHCpan	AUPRC	2	0.502683279856836
0	C0102	ForestMHC	PP1%	3	0.7935222672064778
0	C0102	NetMHCstabpan	PP1%	3	0.008097165991902834
0	C0102	NetMHCpan	PP1%	3	0.44534412955465585
0	C0102	ForestMHC	AUROC	3	0.9986822609878225
0	C0102	NetMHCstabpan	AUROC	3	0.8319506924876625
0	C0102	NetMHCpan	AUROC	3	0.9816898185745405
0	C0102	ForestMHC	AUPRC	3	0.8588080729486076
0	C0102	NetMHCstabpan	AUPRC	3	0.03168426493549826
0	C0102	NetMHCpan	AUPRC	3	0.3998141599238515
0	C0102	ForestMHC	PP1%	0	0.7854251012145749
0	C0102	NetMHCstabpan	PP1%	0	0.012145748987854251
0	C0102	NetMHCpan	PP1%	0	0.4898785425101215
0	C0102	ForestMHC	AUROC	0	0.9986332534808989
0	C0102	NetMHCstabpan	AUROC	0	0.8528589340436773
0	C0102	NetMHCpan	AUROC	0	0.9838727222064106
0	C0102	ForestMHC	AUPRC	0	0.8531871146353364
0	C0102	NetMHCstabpan	AUPRC	0	0.0401748725214149
0	C0102	NetMHCpan	AUPRC	0	0.47394987554652374
0	C0102	ForestMHC	PP1%	1	0.805668016194332
0	C0102	NetMHCstabpan	PP1%	1	0.02834008097165992
0	C0102	NetMHCpan	PP1%	1	0.5060728744939271
0	C0102	ForestMHC	AUROC	1	0.9988847480856856
0	C0102	NetMHCstabpan	AUROC	1	0.8548184892740615
0	C0102	NetMHCpan	AUROC	1	0.9841786052099284
0	C0102	ForestMHC	AUPRC	1	0.8862315596155
0	C0102	NetMHCstabpan	AUPRC	1	0.03972565855410228
0	C0102	NetMHCpan	AUPRC	1	0.4831756981998828
0	C0102	ForestMHC	PP1%	4	0.805668016194332
0	C0102	NetMHCstabpan	PP1%	4	0.016194331983805668
0	C0102	NetMHCpan	PP1%	4	0.48582995951417
0	C0102	ForestMHC	AUROC	4	0.9988013028711942
0	C0102	NetMHCstabpan	AUROC	4	0.8423780329810586
0	C0102	NetMHCpan	AUROC	4	0.9826496868900448
0	C0102	ForestMHC	AUPRC	4	0.8841620826439147
0	C0102	NetMHCstabpan	AUPRC	4	0.035439393455303295
0	C0102	NetMHCpan	AUPRC	4	0.4602983399605543
0	B0801	ForestMHC	PP1%	2	0.7485515643105446
0	B0801	NetMHC	PP1%	2	0.5677867902665121
0	B0801	NetMHCstabpan	PP1%	2	0.4264194669756663
0	B0801	NetMHCpan	PP1%	2	0.7207415990730012
0	B0801	MixMHCpred	PP1%	2	0.7589803012746235
0	B0801	ForestMHC	AUROC	2	0.9967627681885391
0	B0801	NetMHC	AUROC	2	0.991996955845478
0	B0801	NetMHCstabpan	AUROC	2	0.9786607347616197
0	B0801	NetMHCpan	AUROC	2	0.9963569410465025
0	B0801	MixMHCpred	AUROC	2	0.9977015787052188
0	B0801	ForestMHC	AUPRC	2	0.7822315389969533
0	B0801	NetMHC	AUPRC	2	0.5331431283276346
0	B0801	NetMHCstabpan	AUPRC	2	0.35418337459088545
0	B0801	NetMHCpan	AUPRC	2	0.7637758176308971
0	B0801	MixMHCpred	AUPRC	2	0.8045041169373879
0	B0801	ForestMHC	PP1%	3	0.7300115874855156
0	B0801	NetMHC	PP1%	3	0.5724217844727694
0	B0801	NetMHCstabpan	PP1%	3	0.4078794901506373
0	B0801	NetMHCpan	PP1%	3	0.7230590961761297
0	B0801	MixMHCpred	PP1%	3	0.7300115874855156
0	B0801	ForestMHC	AUROC	3	0.9964031556337359
0	B0801	NetMHC	AUROC	3	0.9923990193637561
0	B0801	NetMHCstabpan	AUROC	3	0.9784160992173141
0	B0801	NetMHCpan	AUROC	3	0.9966454855346579
0	B0801	MixMHCpred	AUROC	3	0.9975745174108692
0	B0801	ForestMHC	AUPRC	3	0.755277658867186
0	B0801	NetMHC	AUPRC	3	0.5406313630221038
0	B0801	NetMHCstabpan	AUPRC	3	0.3493843251155791
0	B0801	NetMHCpan	AUPRC	3	0.745138946847492
0	B0801	MixMHCpred	AUPRC	3	0.7785036473670366
0	B0801	ForestMHC	PP1%	0	0.7230590961761297
0	B0801	NetMHC	PP1%	0	0.5677867902665121
0	B0801	NetMHCstabpan	PP1%	0	0.4298957126303592
0	B0801	NetMHCpan	PP1%	0	0.7230590961761297
0	B0801	MixMHCpred	PP1%	0	0.7601390498261877
0	B0801	ForestMHC	AUROC	0	0.9962542381963706
0	B0801	NetMHC	AUROC	0	0.9915052841752261
0	B0801	NetMHCstabpan	AUROC	0	0.9789700232589236
0	B0801	NetMHCpan	AUROC	0	0.9961645079809236
0	B0801	MixMHCpred	AUROC	0	0.9978692939174646
0	B0801	ForestMHC	AUPRC	0	0.7697743690299449
0	B0801	NetMHC	AUPRC	0	0.5095578377913709
0	B0801	NetMHCstabpan	AUPRC	0	0.34733090695144275
0	B0801	NetMHCpan	AUPRC	0	0.7555355684274273
0	B0801	MixMHCpred	AUPRC	0	0.8100171282195691
0	B0801	ForestMHC	PP1%	1	0.7392815758980301
0	B0801	NetMHC	PP1%	1	0.5724217844727694
0	B0801	NetMHCstabpan	PP1%	1	0.41946697566628044
0	B0801	NetMHCpan	PP1%	1	0.7161066048667439
0	B0801	MixMHCpred	PP1%	1	0.764774044032445
0	B0801	ForestMHC	AUROC	1	0.9972839792193176
0	B0801	NetMHC	AUROC	1	0.9916146598285625
0	B0801	NetMHCstabpan	AUROC	1	0.9770552678044799
0	B0801	NetMHCpan	AUROC	1	0.9965146470539418
0	B0801	MixMHCpred	AUROC	1	0.997605243499608
0	B0801	ForestMHC	AUPRC	1	0.8049387622449681
0	B0801	NetMHC	AUPRC	1	0.533544817582755
0	B0801	NetMHCstabpan	AUPRC	1	0.3423552147195473
0	B0801	NetMHCpan	AUPRC	1	0.7506867099832673
0	B0801	MixMHCpred	AUPRC	1	0.8275822236411804
0	B0801	ForestMHC	PP1%	4	0.7230590961761297
0	B0801	NetMHC	PP1%	4	0.59675550405562
0	B0801	NetMHCstabpan	PP1%	4	0.45770567786790267
0	B0801	NetMHCpan	PP1%	4	0.727694090382387
0	B0801	MixMHCpred	PP1%	4	0.7439165701042874
0	B0801	ForestMHC	AUROC	4	0.9964486310588256
0	B0801	NetMHC	AUROC	4	0.9921162118588435
0	B0801	NetMHCstabpan	AUROC	4	0.9790940329664417
0	B0801	NetMHCpan	AUROC	4	0.9968701433571749
0	B0801	MixMHCpred	AUROC	4	0.9972933645441496
0	B0801	ForestMHC	AUPRC	4	0.7731190486811026
0	B0801	NetMHC	AUPRC	4	0.53948006921236
0	B0801	NetMHCstabpan	AUPRC	4	0.3668419230734555
0	B0801	NetMHCpan	AUPRC	4	0.7764287976260693
0	B0801	MixMHCpred	AUPRC	4	0.8071822537723814
0	B5401	ForestMHC	PP1%	2	0.6496815286624203
0	B5401	NetMHC	PP1%	2	0.6496815286624203
0	B5401	NetMHCstabpan	PP1%	2	0.6369426751592356
0	B5401	NetMHCpan	PP1%	2	0.6496815286624203
0	B5401	MixMHCpred	PP1%	2	0.7261146496815286
0	B5401	ForestMHC	AUROC	2	0.9786022011670111
0	B5401	NetMHC	AUROC	2	0.9627991136977303
0	B5401	NetMHCstabpan	AUROC	2	0.9661307381904567
0	B5401	NetMHCpan	AUROC	2	0.9674244575660456
0	B5401	MixMHCpred	AUROC	2	0.9769107768012388
0	B5401	ForestMHC	AUPRC	2	0.6723153379238718
0	B5401	NetMHC	AUPRC	2	0.5981399548085097
0	B5401	NetMHCstabpan	AUPRC	2	0.6122117556805988
0	B5401	NetMHCpan	AUPRC	2	0.6645790619649903
0	B5401	MixMHCpred	AUPRC	2	0.7777685749428773
0	B5401	ForestMHC	PP1%	3	0.7133757961783439
0	B5401	NetMHC	PP1%	3	0.7006369426751592
0	B5401	NetMHCstabpan	PP1%	3	0.7006369426751592
0	B5401	NetMHCpan	PP1%	3	0.7070063694267515
0	B5401	MixMHCpred	PP1%	3	0.7452229299363057
0	B5401	ForestMHC	AUROC	3	0.9806835444386663
0	B5401	NetMHC	AUROC	3	0.9710185550584756
0	B5401	NetMHCstabpan	AUROC	3	0.9722989561319717
0	B5401	NetMHCpan	AUROC	3	0.9748433665225422
0	B5401	MixMHCpred	AUROC	3	0.9754508859949242
0	B5401	ForestMHC	AUPRC	3	0.7803311986529236
0	B5401	NetMHC	AUPRC	3	0.6862584105955281
0	B5401	NetMHCstabpan	AUPRC	3	0.693259349139705
0	B5401	NetMHCpan	AUPRC	3	0.7360342548263961
0	B5401	MixMHCpred	AUPRC	3	0.7734144690044714
0	B5401	ForestMHC	PP1%	0	0.7070063694267515
0	B5401	NetMHC	PP1%	0	0.6815286624203821
0	B5401	NetMHCstabpan	PP1%	0	0.6878980891719745
0	B5401	NetMHCpan	PP1%	0	0.7261146496815286
0	B5401	MixMHCpred	PP1%	0	0.7070063694267515
0	B5401	ForestMHC	AUROC	0	0.985700651285462
0	B5401	NetMHC	AUROC	0	0.9726942023586918
0	B5401	NetMHCstabpan	AUROC	0	0.9664741454874928
0	B5401	NetMHCpan	AUROC	0	0.9678434718395771
0	B5401	MixMHCpred	AUROC	0	0.982505488164947
0	B5401	ForestMHC	AUPRC	0	0.7219780017607478
0	B5401	NetMHC	AUPRC	0	0.6695602547575439
0	B5401	NetMHCstabpan	AUPRC	0	0.6815066986991003
0	B5401	NetMHCpan	AUPRC	0	0.7301600740083541
0	B5401	MixMHCpred	AUPRC	0	0.769579407459847
0	B5401	ForestMHC	PP1%	1	0.6624203821656051
0	B5401	NetMHC	PP1%	1	0.6560509554140127
0	B5401	NetMHCstabpan	PP1%	1	0.6496815286624203
0	B5401	NetMHCpan	PP1%	1	0.6560509554140127
0	B5401	MixMHCpred	PP1%	1	0.6878980891719745
0	B5401	ForestMHC	AUROC	1	0.9716393928329504
0	B5401	NetMHC	AUROC	1	0.9735820208658863
0	B5401	NetMHCstabpan	AUROC	1	0.9750964142623034
0	B5401	NetMHCpan	AUROC	1	0.96708924614722
0	B5401	MixMHCpred	AUROC	1	0.9752771333768535
0	B5401	ForestMHC	AUPRC	1	0.6737033573530635
0	B5401	NetMHC	AUPRC	1	0.6458836293979393
0	B5401	NetMHCstabpan	AUPRC	1	0.6100587898747252
0	B5401	NetMHCpan	AUPRC	1	0.6925453873997136
0	B5401	MixMHCpred	AUPRC	1	0.7406025975950308
0	B5401	ForestMHC	PP1%	4	0.7133757961783439
0	B5401	NetMHC	PP1%	4	0.6815286624203821
0	B5401	NetMHCstabpan	PP1%	4	0.6878980891719745
0	B5401	NetMHCpan	PP1%	4	0.7133757961783439
0	B5401	MixMHCpred	PP1%	4	0.7452229299363057
0	B5401	ForestMHC	AUROC	4	0.9890507165041629
0	B5401	NetMHC	AUROC	4	0.9855707466158194
0	B5401	NetMHCstabpan	AUROC	4	0.990775948867555
0	B5401	NetMHCpan	AUROC	4	0.9892873724875023
0	B5401	MixMHCpred	AUROC	4	0.992877372040827
0	B5401	ForestMHC	AUPRC	4	0.7837073502094939
0	B5401	NetMHC	AUPRC	4	0.7280587457496122
0	B5401	NetMHCstabpan	AUPRC	4	0.7109197267687252
0	B5401	NetMHCpan	AUPRC	4	0.7164984332906602
0	B5401	MixMHCpred	AUPRC	4	0.8045234080491653
0	B5601	ForestMHC	PP1%	2	0.7256637168141593
0	B5601	NetMHCstabpan	PP1%	2	0.8053097345132744
0	B5601	NetMHCpan	PP1%	2	0.7256637168141593
0	B5601	MixMHCpred	PP1%	2	0.6460176991150443
0	B5601	ForestMHC	AUROC	2	0.9940868470118999
0	B5601	NetMHCstabpan	AUROC	2	0.9852918724404354
0	B5601	NetMHCpan	AUROC	2	0.9925256955173158
0	B5601	MixMHCpred	AUROC	2	0.9918014825995092
0	B5601	ForestMHC	AUPRC	2	0.7421690739539238
0	B5601	NetMHCstabpan	AUPRC	2	0.7282392208328454
0	B5601	NetMHCpan	AUPRC	2	0.7246637319476047
0	B5601	MixMHCpred	AUPRC	2	0.6356143769856369
0	B5601	ForestMHC	PP1%	3	0.6991150442477876
0	B5601	NetMHCstabpan	PP1%	3	0.7433628318584071
0	B5601	NetMHCpan	PP1%	3	0.6548672566371682
0	B5601	MixMHCpred	PP1%	3	0.6460176991150443
0	B5601	ForestMHC	AUROC	3	0.9960858486976429
0	B5601	NetMHCstabpan	AUROC	3	0.9934955317130898
0	B5601	NetMHCpan	AUROC	3	0.9931359961902683
0	B5601	MixMHCpred	AUROC	3	0.9955866915691491
0	B5601	ForestMHC	AUPRC	3	0.7128859679809079
0	B5601	NetMHCstabpan	AUPRC	3	0.7102273758237932
0	B5601	NetMHCpan	AUPRC	3	0.7008971265154821
0	B5601	MixMHCpred	AUPRC	3	0.6626477402528936
0	B5601	ForestMHC	PP1%	0	0.7876106194690266
0	B5601	NetMHCstabpan	PP1%	0	0.8053097345132744
0	B5601	NetMHCpan	PP1%	0	0.7345132743362832
0	B5601	MixMHCpred	PP1%	0	0.6637168141592921
0	B5601	ForestMHC	AUROC	0	0.995185625540391
0	B5601	NetMHCstabpan	AUROC	0	0.9885747600525578
0	B5601	NetMHCpan	AUROC	0	0.9939171652305022
0	B5601	MixMHCpred	AUROC	0	0.9907367195330231
0	B5601	ForestMHC	AUPRC	0	0.8468149133642218
0	B5601	NetMHCstabpan	AUPRC	0	0.7920611678418992
0	B5601	NetMHCpan	AUPRC	0	0.7574994736384951
0	B5601	MixMHCpred	AUPRC	0	0.6910244036904476
0	B5601	ForestMHC	PP1%	1	0.7610619469026548
0	B5601	NetMHCstabpan	PP1%	1	0.7699115044247787
0	B5601	NetMHCpan	PP1%	1	0.6814159292035398
0	B5601	MixMHCpred	PP1%	1	0.6371681415929203
0	B5601	ForestMHC	AUROC	1	0.9956483940351119
0	B5601	NetMHCstabpan	AUROC	1	0.9882081050144328
0	B5601	NetMHCpan	AUROC	1	0.9920973380132281
0	B5601	MixMHCpred	AUROC	1	0.9961293568467192
0	B5601	ForestMHC	AUPRC	1	0.7905847366744915
0	B5601	NetMHCstabpan	AUPRC	1	0.764649753819796
0	B5601	NetMHCpan	AUPRC	1	0.6850586249235249
0	B5601	MixMHCpred	AUPRC	1	0.7253200531629939
0	B5601	ForestMHC	PP1%	4	0.6902654867256637
0	B5601	NetMHCstabpan	PP1%	4	0.7433628318584071
0	B5601	NetMHCpan	PP1%	4	0.7168141592920354
0	B5601	MixMHCpred	PP1%	4	0.5752212389380531
0	B5601	ForestMHC	AUROC	4	0.990926573274447
0	B5601	NetMHCstabpan	AUROC	4	0.9821834129532461
0	B5601	NetMHCpan	AUROC	4	0.9912655413086144
0	B5601	MixMHCpred	AUROC	4	0.9939642331372303
0	B5601	ForestMHC	AUPRC	4	0.6696201481618029
0	B5601	NetMHCstabpan	AUPRC	4	0.6955734720929388
0	B5601	NetMHCpan	AUPRC	4	0.7310437082991369
0	B5601	MixMHCpred	AUPRC	4	0.5577922567158164
0	B3801	ForestMHC	PP1%	2	0.7864806866952789
0	B3801	NetMHC	PP1%	2	0.621244635193133
0	B3801	NetMHCstabpan	PP1%	2	0.2811158798283262
0	B3801	NetMHCpan	PP1%	2	0.7049356223175965
0	B3801	MixMHCpred	PP1%	2	0.7832618025751072
0	B3801	ForestMHC	AUROC	2	0.9982771776413215
0	B3801	NetMHC	AUROC	2	0.9944489354671436
0	B3801	NetMHCstabpan	AUROC	2	0.9657336247218635
0	B3801	NetMHCpan	AUROC	2	0.9964535398468839
0	B3801	MixMHCpred	AUROC	2	0.9986199931492716
0	B3801	ForestMHC	AUPRC	2	0.8439216728595197
0	B3801	NetMHC	AUPRC	2	0.616747543823761
0	B3801	NetMHCstabpan	AUPRC	2	0.21153186187086206
0	B3801	NetMHCpan	AUPRC	2	0.732258950994848
0	B3801	MixMHCpred	AUPRC	2	0.8257110947729399
0	B3801	ForestMHC	PP1%	3	0.7896995708154506
0	B3801	NetMHC	PP1%	3	0.628755364806867
0	B3801	NetMHCstabpan	PP1%	3	0.2778969957081545
0	B3801	NetMHCpan	PP1%	3	0.6952789699570815
0	B3801	MixMHCpred	PP1%	3	0.7811158798283262
0	B3801	ForestMHC	AUROC	3	0.9984767385955933
0	B3801	NetMHC	AUROC	3	0.9945627634725565
0	B3801	NetMHCstabpan	AUROC	3	0.9659896490648346
0	B3801	NetMHCpan	AUROC	3	0.9968789950565724
0	B3801	MixMHCpred	AUROC	3	0.9985629134368981
0	B3801	ForestMHC	AUPRC	3	0.8419185375469803
0	B3801	NetMHC	AUPRC	3	0.6054100660412977
0	B3801	NetMHCstabpan	AUPRC	3	0.1970497925069735
0	B3801	NetMHCpan	AUPRC	3	0.7302967522797608
0	B3801	MixMHCpred	AUPRC	3	0.8221063009883982
0	B3801	ForestMHC	PP1%	0	0.7993562231759657
0	B3801	NetMHC	PP1%	0	0.6373390557939914
0	B3801	NetMHCstabpan	PP1%	0	0.28969957081545067
0	B3801	NetMHCpan	PP1%	0	0.7081545064377682
0	B3801	MixMHCpred	PP1%	0	0.8004291845493562
0	B3801	ForestMHC	AUROC	0	0.9986117367377843
0	B3801	NetMHC	AUROC	0	0.9949320925272545
0	B3801	NetMHCstabpan	AUROC	0	0.9676862776673512
0	B3801	NetMHCpan	AUROC	0	0.9969927707326166
0	B3801	MixMHCpred	AUROC	0	0.9987613173306867
0	B3801	ForestMHC	AUPRC	0	0.8530968839715243
0	B3801	NetMHC	AUPRC	0	0.617527296026721
0	B3801	NetMHCstabpan	AUPRC	0	0.208402895396006
0	B3801	NetMHCpan	AUPRC	0	0.7455553615839206
0	B3801	MixMHCpred	AUPRC	0	0.8398713007314262
0	B3801	ForestMHC	PP1%	1	0.7854077253218884
0	B3801	NetMHC	PP1%	1	0.6298283261802575
0	B3801	NetMHCstabpan	PP1%	1	0.286480686695279
0	B3801	NetMHCpan	PP1%	1	0.7103004291845494
0	B3801	MixMHCpred	PP1%	1	0.7939914163090128
0	B3801	ForestMHC	AUROC	1	0.9981945321252086
0	B3801	NetMHC	AUROC	1	0.9944032868146179
0	B3801	NetMHCstabpan	AUROC	1	0.9678067340594511
0	B3801	NetMHCpan	AUROC	1	0.9964203746559519
0	B3801	MixMHCpred	AUROC	1	0.9987152907438324
0	B3801	ForestMHC	AUPRC	1	0.836755031011504
0	B3801	NetMHC	AUPRC	1	0.6098997902463175
0	B3801	NetMHCstabpan	AUPRC	1	0.21772171771144233
0	B3801	NetMHCpan	AUPRC	1	0.7504290736860795
0	B3801	MixMHCpred	AUPRC	1	0.8335625996093285
0	B3801	ForestMHC	PP1%	4	0.7800429184549357
0	B3801	NetMHC	PP1%	4	0.6148068669527897
0	B3801	NetMHCstabpan	PP1%	4	0.2982832618025751
0	B3801	NetMHCpan	PP1%	4	0.7156652360515021
0	B3801	MixMHCpred	PP1%	4	0.776824034334764
0	B3801	ForestMHC	AUROC	4	0.9983024120257262
0	B3801	NetMHC	AUROC	4	0.9945869745270867
0	B3801	NetMHCstabpan	AUROC	4	0.9663510589417541
0	B3801	NetMHCpan	AUROC	4	0.9969851248304297
0	B3801	MixMHCpred	AUROC	4	0.9985341380985526
0	B3801	ForestMHC	AUPRC	4	0.8293879072747579
0	B3801	NetMHC	AUPRC	4	0.61955804796224
0	B3801	NetMHCstabpan	AUPRC	4	0.21279727355902184
0	B3801	NetMHCpan	AUPRC	4	0.764034863120446
0	B3801	MixMHCpred	AUPRC	4	0.8173273183172087
0	C0304	ForestMHC	PP1%	2	0.68
0	C0304	NetMHCstabpan	PP1%	2	0.1675
0	C0304	NetMHCpan	PP1%	2	0.62
0	C0304	ForestMHC	AUROC	2	0.9959030303030303
0	C0304	NetMHCstabpan	AUROC	2	0.9476976325757576
0	C0304	NetMHCpan	AUROC	2	0.9931540404040403
0	C0304	ForestMHC	AUPRC	2	0.7200958522571421
0	C0304	NetMHCstabpan	AUPRC	2	0.11610376386088445
0	C0304	NetMHCpan	AUPRC	2	0.6490563616624878
0	C0304	ForestMHC	PP1%	3	0.6975
0	C0304	NetMHCstabpan	PP1%	3	0.185
0	C0304	NetMHCpan	PP1%	3	0.6475
0	C0304	ForestMHC	AUROC	3	0.9960077651515151
0	C0304	NetMHCstabpan	AUROC	3	0.9501686237373738
0	C0304	NetMHCpan	AUROC	3	0.9931898358585859
0	C0304	ForestMHC	AUPRC	3	0.7429606599150402
0	C0304	NetMHCstabpan	AUPRC	3	0.13629906413478748
0	C0304	NetMHCpan	AUPRC	3	0.6719972363724285
0	C0304	ForestMHC	PP1%	0	0.695
0	C0304	NetMHCstabpan	PP1%	0	0.1925
0	C0304	NetMHCpan	PP1%	0	0.6225
0	C0304	ForestMHC	AUROC	0	0.9964782196969697
0	C0304	NetMHCstabpan	AUROC	0	0.9483976957070707
0	C0304	NetMHCpan	AUROC	0	0.9943422348484848
0	C0304	ForestMHC	AUPRC	0	0.7467194096945912
0	C0304	NetMHCstabpan	AUPRC	0	0.13027192133367704
0	C0304	NetMHCpan	AUPRC	0	0.656330109539566
0	C0304	ForestMHC	PP1%	1	0.66
0	C0304	NetMHCstabpan	PP1%	1	0.17
0	C0304	NetMHCpan	PP1%	1	0.5875
0	C0304	ForestMHC	AUROC	1	0.9957037247474748
0	C0304	NetMHCstabpan	AUROC	1	0.9470614267676768
0	C0304	NetMHCpan	AUROC	1	0.9932872159090909
0	C0304	ForestMHC	AUPRC	1	0.7051944994662541
0	C0304	NetMHCstabpan	AUPRC	1	0.12301036768397536
0	C0304	NetMHCpan	AUPRC	1	0.6148213961454232
0	C0304	ForestMHC	PP1%	4	0.655
0	C0304	NetMHCstabpan	PP1%	4	0.1775
0	C0304	NetMHCpan	PP1%	4	0.59
0	C0304	ForestMHC	AUROC	4	0.9955520833333333
0	C0304	NetMHCstabpan	AUROC	4	0.946645138888889
0	C0304	NetMHCpan	AUROC	4	0.9926505366161615
0	C0304	ForestMHC	AUPRC	4	0.7018780926166818
0	C0304	NetMHCstabpan	AUPRC	4	0.12470132784775334
0	C0304	NetMHCpan	AUPRC	4	0.6138586895113143
0	B5701	ForestMHC	PP1%	2	0.6785243741765481
0	B5701	NetMHC	PP1%	2	0.5889328063241107
0	B5701	NetMHCstabpan	PP1%	2	0.5876152832674572
0	B5701	NetMHCpan	PP1%	2	0.691699604743083
0	B5701	MixMHCpred	PP1%	2	0.6877470355731226
0	B5701	ForestMHC	AUROC	2	0.9893896619721635
0	B5701	NetMHC	AUROC	2	0.9836923623552588
0	B5701	NetMHCstabpan	AUROC	2	0.9854051984377408
0	B5701	NetMHCpan	AUROC	2	0.9897135326736373
0	B5701	MixMHCpred	AUROC	2	0.9883091987327332
0	B5701	ForestMHC	AUPRC	2	0.6792119483445281
0	B5701	NetMHC	AUPRC	2	0.5472002823282591
0	B5701	NetMHCstabpan	AUPRC	2	0.5624850132034838
0	B5701	NetMHCpan	AUPRC	2	0.6929059787373154
0	B5701	MixMHCpred	AUPRC	2	0.6915711951463123
0	B5701	ForestMHC	PP1%	3	0.6666666666666666
0	B5701	NetMHC	PP1%	3	0.5797101449275363
0	B5701	NetMHCstabpan	PP1%	3	0.5902503293807642
0	B5701	NetMHCpan	PP1%	3	0.689064558629776
0	B5701	MixMHCpred	PP1%	3	0.6785243741765481
0	B5701	ForestMHC	AUROC	3	0.9900856920390633
0	B5701	NetMHC	AUROC	3	0.9847078620870848
0	B5701	NetMHCstabpan	AUROC	3	0.985622137978317
0	B5701	NetMHCpan	AUROC	3	0.9906381623978628
0	B5701	MixMHCpred	AUROC	3	0.9898365863568674
0	B5701	ForestMHC	AUPRC	3	0.6776243416249644
0	B5701	NetMHC	AUPRC	3	0.5060307755923454
0	B5701	NetMHCstabpan	AUPRC	3	0.5219512862389774
0	B5701	NetMHCpan	AUPRC	3	0.6927554887750831
0	B5701	MixMHCpred	AUPRC	3	0.6781350051927794
0	B5701	ForestMHC	PP1%	0	0.6785243741765481
0	B5701	NetMHC	PP1%	0	0.5586297760210803
0	B5701	NetMHCstabpan	PP1%	0	0.5718050065876152
0	B5701	NetMHCpan	PP1%	0	0.6679841897233202
0	B5701	MixMHCpred	PP1%	0	0.6758893280632411
0	B5701	ForestMHC	AUROC	0	0.9923247500671509
0	B5701	NetMHC	AUROC	0	0.9847755082982421
0	B5701	NetMHCstabpan	AUROC	0	0.9863057978010563
0	B5701	NetMHCpan	AUROC	0	0.9907633464633261
0	B5701	MixMHCpred	AUROC	0	0.990998521374458
0	B5701	ForestMHC	AUPRC	0	0.692240693906517
0	B5701	NetMHC	AUPRC	0	0.5260223235170591
0	B5701	NetMHCstabpan	AUPRC	0	0.5426486093853591
0	B5701	NetMHCpan	AUPRC	0	0.6991580164533114
0	B5701	MixMHCpred	AUPRC	0	0.6885976724055419
0	B5701	ForestMHC	PP1%	1	0.6666666666666666
0	B5701	NetMHC	PP1%	1	0.5928853754940712
0	B5701	NetMHCstabpan	PP1%	1	0.6152832674571805
0	B5701	NetMHCpan	PP1%	1	0.6851119894598156
0	B5701	MixMHCpred	PP1%	1	0.6772068511198946
0	B5701	ForestMHC	AUROC	1	0.991486221099765
0	B5701	NetMHC	AUROC	1	0.9871340956735198
0	B5701	NetMHCstabpan	AUROC	1	0.9871345866258041
0	B5701	NetMHCpan	AUROC	1	0.9913159746282172
0	B5701	MixMHCpred	AUROC	1	0.9906549073775558
0	B5701	ForestMHC	AUPRC	1	0.6958498000170469
0	B5701	NetMHC	AUPRC	1	0.5546026673553247
0	B5701	NetMHCstabpan	AUPRC	1	0.5662201186024141
0	B5701	NetMHCpan	AUPRC	1	0.7012242575343046
0	B5701	MixMHCpred	AUPRC	1	0.7021387664034746
0	B5701	ForestMHC	PP1%	4	0.6666666666666666
0	B5701	NetMHC	PP1%	4	0.541501976284585
0	B5701	NetMHCstabpan	PP1%	4	0.5718050065876152
0	B5701	NetMHCpan	PP1%	4	0.6811594202898551
0	B5701	MixMHCpred	PP1%	4	0.6693017127799736
0	B5701	ForestMHC	AUROC	4	0.9909461034511157
0	B5701	NetMHC	AUROC	4	0.9830533704233757
0	B5701	NetMHCstabpan	AUROC	4	0.9847600783693103
0	B5701	NetMHCpan	AUROC	4	0.9896835232152662
0	B5701	MixMHCpred	AUROC	4	0.9894913504640261
0	B5701	ForestMHC	AUPRC	4	0.6708298976913879
0	B5701	NetMHC	AUPRC	4	0.5032079205165431
0	B5701	NetMHCstabpan	AUPRC	4	0.5233256081721818
0	B5701	NetMHCpan	AUPRC	4	0.6960122027557408
0	B5701	MixMHCpred	AUPRC	4	0.6730036747075223
0	C1402	ForestMHC	PP1%	2	0.7107231920199502
0	C1402	NetMHC	PP1%	2	0.5411471321695761
0	C1402	NetMHCstabpan	PP1%	2	0.08229426433915212
0	C1402	NetMHCpan	PP1%	2	0.6683291770573566
0	C1402	ForestMHC	AUROC	2	0.9978270399971757
0	C1402	NetMHC	AUROC	2	0.9890334053025828
0	C1402	NetMHCstabpan	AUROC	2	0.8435118908188106
0	C1402	NetMHCpan	AUROC	2	0.9964864030759142
0	C1402	ForestMHC	AUPRC	2	0.7729277731448305
0	C1402	NetMHC	AUPRC	2	0.4653191164197434
0	C1402	NetMHCstabpan	AUPRC	2	0.047027571053855376
0	C1402	NetMHCpan	AUPRC	2	0.7421363037326127
0	C1402	ForestMHC	PP1%	3	0.7206982543640897
0	C1402	NetMHC	PP1%	3	0.5536159600997507
0	C1402	NetMHCstabpan	PP1%	3	0.09226932668329177
0	C1402	NetMHCpan	PP1%	3	0.6733167082294265
0	C1402	ForestMHC	AUROC	3	0.9979549978928092
0	C1402	NetMHC	AUROC	3	0.9890140263085705
0	C1402	NetMHCstabpan	AUROC	3	0.8629171736770569
0	C1402	NetMHCpan	AUROC	3	0.9959098073351094
0	C1402	ForestMHC	AUPRC	3	0.7782431597442068
0	C1402	NetMHC	AUPRC	3	0.5225129170305585
0	C1402	NetMHCstabpan	AUPRC	3	0.052912606557331585
0	C1402	NetMHCpan	AUPRC	3	0.7037628123050607
0	C1402	ForestMHC	PP1%	0	0.685785536159601
0	C1402	NetMHC	PP1%	0	0.5336658354114713
0	C1402	NetMHCstabpan	PP1%	0	0.06234413965087282
0	C1402	NetMHCpan	PP1%	0	0.6583541147132169
0	C1402	ForestMHC	AUROC	0	0.9976520322911204
0	C1402	NetMHC	AUROC	0	0.987588209757226
0	C1402	NetMHCstabpan	AUROC	0	0.847213875435093
0	C1402	NetMHCpan	AUROC	0	0.9960661898491887
0	C1402	ForestMHC	AUPRC	0	0.7449799985089788
0	C1402	NetMHC	AUPRC	0	0.46152080465557077
0	C1402	NetMHCstabpan	AUPRC	0	0.041479413674398044
0	C1402	NetMHCpan	AUPRC	0	0.6915955982376165
0	C1402	ForestMHC	PP1%	1	0.7182044887780549
0	C1402	NetMHC	PP1%	1	0.571072319201995
0	C1402	NetMHCstabpan	PP1%	1	0.07231920199501247
0	C1402	NetMHCpan	PP1%	1	0.6508728179551122
0	C1402	ForestMHC	AUROC	1	0.9977380285400759
0	C1402	NetMHC	AUROC	1	0.9882726620060344
0	C1402	NetMHCstabpan	AUROC	1	0.8455180093043042
0	C1402	NetMHCpan	AUROC	1	0.995531775613989
0	C1402	ForestMHC	AUPRC	1	0.7662712087988274
0	C1402	NetMHC	AUPRC	1	0.46414054572708674
0	C1402	NetMHCstabpan	AUPRC	1	0.043491462542523784
0	C1402	NetMHCpan	AUPRC	1	0.6715893522185138
0	C1402	ForestMHC	PP1%	4	0.7381546134663342
0	C1402	NetMHC	PP1%	4	0.516209476309227
0	C1402	NetMHCstabpan	PP1%	4	0.07481296758104738
0	C1402	NetMHCpan	PP1%	4	0.6957605985037406
0	C1402	ForestMHC	AUROC	4	0.9980020477032312
0	C1402	NetMHC	AUROC	4	0.9880697950330602
0	C1402	NetMHCstabpan	AUROC	4	0.8525997281664224
0	C1402	NetMHCpan	AUROC	4	0.9969169182638005
0	C1402	ForestMHC	AUPRC	4	0.7816565670578917
0	C1402	NetMHC	AUPRC	4	0.46192439074936026
0	C1402	NetMHCstabpan	AUPRC	4	0.04951474245549879
0	C1402	NetMHCpan	AUPRC	4	0.7479170449109936
0	A2902	ForestMHC	PP1%	2	0.6629526462395543
0	A2902	NetMHC	PP1%	2	0.5933147632311978
0	A2902	NetMHCstabpan	PP1%	2	0.5571030640668524
0	A2902	NetMHCpan	PP1%	2	0.6963788300835655
0	A2902	MixMHCpred	PP1%	2	0.6768802228412256
0	A2902	ForestMHC	AUROC	2	0.9935575994110611
0	A2902	NetMHC	AUROC	2	0.9904846448673701
0	A2902	NetMHCstabpan	AUROC	2	0.9861119634360066
0	A2902	NetMHCpan	AUROC	2	0.995826703813141
0	A2902	MixMHCpred	AUROC	2	0.994088744773485
0	A2902	ForestMHC	AUPRC	2	0.7111883434710676
0	A2902	NetMHC	AUPRC	2	0.5589219156102204
0	A2902	NetMHCstabpan	AUPRC	2	0.5395298197462858
0	A2902	NetMHCpan	AUPRC	2	0.7526598695146577
0	A2902	MixMHCpred	AUPRC	2	0.7436669720794693
0	A2902	ForestMHC	PP1%	3	0.6880222841225627
0	A2902	NetMHC	PP1%	3	0.5793871866295265
0	A2902	NetMHCstabpan	PP1%	3	0.5515320334261838
0	A2902	NetMHCpan	PP1%	3	0.7298050139275766
0	A2902	MixMHCpred	PP1%	3	0.6880222841225627
0	A2902	ForestMHC	AUROC	3	0.9928893766930406
0	A2902	NetMHC	AUROC	3	0.989007987087611
0	A2902	NetMHCstabpan	AUROC	3	0.9873796350701401
0	A2902	NetMHCpan	AUROC	3	0.9960900036279652
0	A2902	MixMHCpred	AUROC	3	0.9913909307458395
0	A2902	ForestMHC	AUPRC	3	0.7307282373660772
0	A2902	NetMHC	AUPRC	3	0.5517496186112975
0	A2902	NetMHCstabpan	AUPRC	3	0.5654085651650403
0	A2902	NetMHCpan	AUPRC	3	0.7718383101305973
0	A2902	MixMHCpred	AUPRC	3	0.7180104353958574
0	A2902	ForestMHC	PP1%	0	0.6963788300835655
0	A2902	NetMHC	PP1%	0	0.6128133704735376
0	A2902	NetMHCstabpan	PP1%	0	0.584958217270195
0	A2902	NetMHCpan	PP1%	0	0.6935933147632312
0	A2902	MixMHCpred	PP1%	0	0.6824512534818942
0	A2902	ForestMHC	AUROC	0	0.9945688682042373
0	A2902	NetMHC	AUROC	0	0.9907474744339759
0	A2902	NetMHCstabpan	AUROC	0	0.98656520434362
0	A2902	NetMHCpan	AUROC	0	0.9959549248272954
0	A2902	MixMHCpred	AUROC	0	0.99316756770144
0	A2902	ForestMHC	AUPRC	0	0.7175266112030035
0	A2902	NetMHC	AUPRC	0	0.5550745431183723
0	A2902	NetMHCstabpan	AUPRC	0	0.5551737311467231
0	A2902	NetMHCpan	AUPRC	0	0.7499015455332656
0	A2902	MixMHCpred	AUPRC	0	0.720154101338919
0	A2902	ForestMHC	PP1%	1	0.6963788300835655
0	A2902	NetMHC	PP1%	1	0.5431754874651811
0	A2902	NetMHCstabpan	PP1%	1	0.5654596100278552
0	A2902	NetMHCpan	PP1%	1	0.7047353760445683
0	A2902	MixMHCpred	PP1%	1	0.6963788300835655
0	A2902	ForestMHC	AUROC	1	0.9931513049505616
0	A2902	NetMHC	AUROC	1	0.9891207682852687
0	A2902	NetMHCstabpan	AUROC	1	0.9857551626004695
0	A2902	NetMHCpan	AUROC	1	0.9960720558209715
0	A2902	MixMHCpred	AUROC	1	0.9910993768505736
0	A2902	ForestMHC	AUPRC	1	0.7407167281829
0	A2902	NetMHC	AUPRC	1	0.5251998492121669
0	A2902	NetMHCstabpan	AUPRC	1	0.5352218210356944
0	A2902	NetMHCpan	AUPRC	1	0.7575465521804756
0	A2902	MixMHCpred	AUPRC	1	0.7323791018552144
0	A2902	ForestMHC	PP1%	4	0.6768802228412256
0	A2902	NetMHC	PP1%	4	0.5626740947075209
0	A2902	NetMHCstabpan	PP1%	4	0.5710306406685237
0	A2902	NetMHCpan	PP1%	4	0.6880222841225627
0	A2902	MixMHCpred	PP1%	4	0.6629526462395543
0	A2902	ForestMHC	AUROC	4	0.9956664275454477
0	A2902	NetMHC	AUROC	4	0.9925618879964362
0	A2902	NetMHCstabpan	AUROC	4	0.9877872227132397
0	A2902	NetMHCpan	AUROC	4	0.9969722284726048
0	A2902	MixMHCpred	AUROC	4	0.9954792687546159
0	A2902	ForestMHC	AUPRC	4	0.7229991762329406
0	A2902	NetMHC	AUPRC	4	0.5265788569574541
0	A2902	NetMHCstabpan	AUPRC	4	0.5572085783313871
0	A2902	NetMHCpan	AUPRC	4	0.7490973309337762
0	A2902	MixMHCpred	AUPRC	4	0.7193731679757372
0	A0301	ForestMHC	PP1%	2	0.6202290076335878
0	A0301	NetMHC	PP1%	2	0.5782442748091603
0	A0301	NetMHCstabpan	PP1%	2	0.589058524173028
0	A0301	NetMHCpan	PP1%	2	0.638676844783715
0	A0301	MixMHCpred	PP1%	2	0.6291348600508906
0	A0301	ForestMHC	AUROC	2	0.9935367259605358
0	A0301	NetMHC	AUROC	2	0.9910034332865656
0	A0301	NetMHCstabpan	AUROC	2	0.9900394779068321
0	A0301	NetMHCpan	AUROC	2	0.9936615424227839
0	A0301	MixMHCpred	AUROC	2	0.993370923951164
0	A0301	ForestMHC	AUPRC	2	0.6193276647726533
0	A0301	NetMHC	AUPRC	2	0.5043803595854358
0	A0301	NetMHCstabpan	AUPRC	2	0.5367164466448345
0	A0301	NetMHCpan	AUPRC	2	0.6441171297176685
0	A0301	MixMHCpred	AUPRC	2	0.6341161214574577
0	A0301	ForestMHC	PP1%	3	0.6170483460559797
0	A0301	NetMHC	PP1%	3	0.5896946564885496
0	A0301	NetMHCstabpan	PP1%	3	0.5973282442748091
0	A0301	NetMHCpan	PP1%	3	0.6603053435114504
0	A0301	MixMHCpred	PP1%	3	0.6234096692111959
0	A0301	ForestMHC	AUROC	3	0.9909331075322764
0	A0301	NetMHC	AUROC	3	0.9895606864375681
0	A0301	NetMHCstabpan	AUROC	3	0.988177496775602
0	A0301	NetMHCpan	AUROC	3	0.9920678782627144
0	A0301	MixMHCpred	AUROC	3	0.9912154733042211
0	A0301	ForestMHC	AUPRC	3	0.6177730600144337
0	A0301	NetMHC	AUPRC	3	0.5148652627204883
0	A0301	NetMHCstabpan	AUPRC	3	0.5455987543247356
0	A0301	NetMHCpan	AUPRC	3	0.6641719716031559
0	A0301	MixMHCpred	AUPRC	3	0.6393950846245534
0	A0301	ForestMHC	PP1%	0	0.6335877862595419
0	A0301	NetMHC	PP1%	0	0.566793893129771
0	A0301	NetMHCstabpan	PP1%	0	0.6055979643765903
0	A0301	NetMHCpan	PP1%	0	0.6399491094147582
0	A0301	MixMHCpred	PP1%	0	0.6259541984732825
0	A0301	ForestMHC	AUROC	0	0.9935401063382631
0	A0301	NetMHC	AUROC	0	0.9911006610432878
0	A0301	NetMHCstabpan	AUROC	0	0.9896886707265862
0	A0301	NetMHCpan	AUROC	0	0.9941480082078678
0	A0301	MixMHCpred	AUROC	0	0.9936755360420697
0	A0301	ForestMHC	AUPRC	0	0.6266880512579139
0	A0301	NetMHC	AUPRC	0	0.5013078964738175
0	A0301	NetMHCstabpan	AUPRC	0	0.545904697803245
0	A0301	NetMHCpan	AUPRC	0	0.6605181581024105
0	A0301	MixMHCpred	AUPRC	0	0.6434186712689285
0	A0301	ForestMHC	PP1%	1	0.6157760814249363
0	A0301	NetMHC	PP1%	1	0.5699745547073791
0	A0301	NetMHCstabpan	PP1%	1	0.5871501272264631
0	A0301	NetMHCpan	PP1%	1	0.6335877862595419
0	A0301	MixMHCpred	PP1%	1	0.6367684478371501
0	A0301	ForestMHC	AUROC	1	0.992005030623361
0	A0301	NetMHC	AUROC	1	0.989302982707966
0	A0301	NetMHCstabpan	AUROC	1	0.988168878243029
0	A0301	NetMHCpan	AUROC	1	0.9927174094635927
0	A0301	MixMHCpred	AUROC	1	0.9917960971196991
0	A0301	ForestMHC	AUPRC	1	0.620233786789297
0	A0301	NetMHC	AUPRC	1	0.488557309634272
0	A0301	NetMHCstabpan	AUPRC	1	0.5221574966993215
0	A0301	NetMHCpan	AUPRC	1	0.6495485531462464
0	A0301	MixMHCpred	AUPRC	1	0.6516056740386375
0	A0301	ForestMHC	PP1%	4	0.6335877862595419
0	A0301	NetMHC	PP1%	4	0.5928753180661578
0	A0301	NetMHCstabpan	PP1%	4	0.6024173027989822
0	A0301	NetMHCpan	PP1%	4	0.655852417302799
0	A0301	MixMHCpred	PP1%	4	0.6354961832061069
0	A0301	ForestMHC	AUROC	4	0.9932632546286567
0	A0301	NetMHC	AUROC	4	0.9906125152881364
0	A0301	NetMHCstabpan	AUROC	4	0.9897007452559772
0	A0301	NetMHCpan	AUROC	4	0.9935428020566561
0	A0301	MixMHCpred	AUROC	4	0.9930135930915313
0	A0301	ForestMHC	AUPRC	4	0.6286417843597449
0	A0301	NetMHC	AUPRC	4	0.5099931682306986
0	A0301	NetMHCstabpan	AUPRC	4	0.5466385260798378
0	A0301	NetMHCpan	AUPRC	4	0.669632528770574
0	A0301	MixMHCpred	AUPRC	4	0.6486669944574195
0	A32	ForestMHC	PP1%	2	0.7777777777777778
0	A32	NetMHC	PP1%	2	0.6222222222222222
0	A32	NetMHCstabpan	PP1%	2	0.7333333333333333
0	A32	NetMHCpan	PP1%	2	0.7555555555555555
0	A32	MixMHCpred	PP1%	2	0.8222222222222222
0	A32	ForestMHC	AUROC	2	0.9943933158747973
0	A32	NetMHC	AUROC	2	0.9909165731387953
0	A32	NetMHCstabpan	AUROC	2	0.9919765556802594
0	A32	NetMHCpan	AUROC	2	0.9980221972814565
0	A32	MixMHCpred	AUROC	2	0.9969522384337199
0	A32	ForestMHC	AUPRC	2	0.8608670192451217
0	A32	NetMHC	AUPRC	2	0.5760188181428076
0	A32	NetMHCstabpan	AUPRC	2	0.742697248727245
0	A32	NetMHCpan	AUPRC	2	0.8436828732853798
0	A32	MixMHCpred	AUPRC	2	0.8688044214357674
0	A32	ForestMHC	PP1%	3	0.7111111111111111
0	A32	NetMHC	PP1%	3	0.7111111111111111
0	A32	NetMHCstabpan	PP1%	3	0.7555555555555555
0	A32	NetMHCpan	PP1%	3	0.8
0	A32	MixMHCpred	PP1%	3	0.8444444444444444
0	A32	ForestMHC	AUROC	3	0.9959047262750966
0	A32	NetMHC	AUROC	3	0.9923232323232323
0	A32	NetMHCstabpan	AUROC	3	0.9982541464022945
0	A32	NetMHCpan	AUROC	3	0.9986232697343809
0	A32	MixMHCpred	AUROC	3	0.999072203516648
0	A32	ForestMHC	AUPRC	3	0.7093844140302664
0	A32	NetMHC	AUPRC	3	0.6790690847260407
0	A32	NetMHCstabpan	AUPRC	3	0.8542949222995375
0	A32	NetMHCpan	AUPRC	3	0.8717953740021287
0	A32	MixMHCpred	AUPRC	3	0.9145917024629622
0	A32	ForestMHC	PP1%	0	0.6888888888888889
0	A32	NetMHC	PP1%	0	0.6222222222222222
0	A32	NetMHCstabpan	PP1%	0	0.7333333333333333
0	A32	NetMHCpan	PP1%	0	0.8222222222222222
0	A32	MixMHCpred	PP1%	0	0.7333333333333333
0	A32	ForestMHC	AUROC	0	0.9922434218730516
0	A32	NetMHC	AUROC	0	0.9908567153011598
0	A32	NetMHCstabpan	AUROC	0	0.9922533981793242
0	A32	NetMHCpan	AUROC	0	0.9930789375233819
0	A32	MixMHCpred	AUROC	0	0.9945180197032049
0	A32	ForestMHC	AUPRC	0	0.7566824995887863
0	A32	NetMHC	AUPRC	0	0.5751357447795934
0	A32	NetMHCstabpan	AUPRC	0	0.8133779109270833
0	A32	NetMHCpan	AUPRC	0	0.8476904543280024
0	A32	MixMHCpred	AUPRC	0	0.7833719202253522
0	A32	ForestMHC	PP1%	1	0.8222222222222222
0	A32	NetMHC	PP1%	1	0.6222222222222222
0	A32	NetMHCstabpan	PP1%	1	0.7555555555555555
0	A32	NetMHCpan	PP1%	1	0.8
0	A32	MixMHCpred	PP1%	1	0.7555555555555555
0	A32	ForestMHC	AUROC	1	0.9970270607307644
0	A32	NetMHC	AUROC	1	0.9936301284449434
0	A32	NetMHCstabpan	AUROC	1	0.9978850230702082
0	A32	NetMHCpan	AUROC	1	0.9985858585858587
0	A32	MixMHCpred	AUROC	1	0.9972016460905349
0	A32	ForestMHC	AUPRC	1	0.8429016638784788
0	A32	NetMHC	AUPRC	1	0.6395085309663753
0	A32	NetMHCstabpan	AUPRC	1	0.8065138956961925
0	A32	NetMHCpan	AUPRC	1	0.8624796819082906
0	A32	MixMHCpred	AUPRC	1	0.7995116436024079
0	A32	ForestMHC	PP1%	4	0.7111111111111111
0	A32	NetMHC	PP1%	4	0.6444444444444445
0	A32	NetMHCstabpan	PP1%	4	0.7111111111111111
0	A32	NetMHCpan	PP1%	4	0.8444444444444444
0	A32	MixMHCpred	PP1%	4	0.8222222222222222
0	A32	ForestMHC	AUROC	4	0.9954458161865569
0	A32	NetMHC	AUROC	4	0.9910437710437711
0	A32	NetMHCstabpan	AUROC	4	0.9951639855343559
0	A32	NetMHCpan	AUROC	4	0.9962938022197281
0	A32	MixMHCpred	AUROC	4	0.9960144656440953
0	A32	ForestMHC	AUPRC	4	0.7597488009886205
0	A32	NetMHC	AUPRC	4	0.5732919987894813
0	A32	NetMHCstabpan	AUPRC	4	0.7558791143991824
0	A32	NetMHCpan	AUPRC	4	0.897593037840308
0	A32	MixMHCpred	AUPRC	4	0.817825860021806
0	A11	ForestMHC	PP1%	2	0.6903225806451613
0	A11	NetMHC	PP1%	2	0.6838709677419355
0	A11	NetMHCstabpan	PP1%	2	0.6580645161290323
0	A11	NetMHCpan	PP1%	2	0.7483870967741936
0	A11	MixMHCpred	PP1%	2	0.7161290322580646
0	A11	ForestMHC	AUROC	2	0.9950363152860552
0	A11	NetMHC	AUROC	2	0.9952248814891895
0	A11	NetMHCstabpan	AUROC	2	0.9918435131754589
0	A11	NetMHCpan	AUROC	2	0.9974323884001304
0	A11	MixMHCpred	AUROC	2	0.9950075153196901
0	A11	ForestMHC	AUPRC	2	0.7435657983538522
0	A11	NetMHC	AUPRC	2	0.6559900009304863
0	A11	NetMHCstabpan	AUPRC	2	0.6022130354348779
0	A11	NetMHCpan	AUPRC	2	0.81468467312465
0	A11	MixMHCpred	AUPRC	2	0.7505825980280028
0	A11	ForestMHC	PP1%	3	0.6774193548387096
0	A11	NetMHC	PP1%	3	0.5741935483870968
0	A11	NetMHCstabpan	PP1%	3	0.6838709677419355
0	A11	NetMHCpan	PP1%	3	0.6774193548387096
0	A11	MixMHCpred	PP1%	3	0.7225806451612903
0	A11	ForestMHC	AUROC	3	0.9939238377531822
0	A11	NetMHC	AUROC	3	0.993559318470869
0	A11	NetMHCstabpan	AUROC	3	0.9906330737131985
0	A11	NetMHCpan	AUROC	3	0.9965120507888457
0	A11	MixMHCpred	AUROC	3	0.9920142107863231
0	A11	ForestMHC	AUPRC	3	0.73540377937372
0	A11	NetMHC	AUPRC	3	0.571767839649219
0	A11	NetMHCstabpan	AUPRC	3	0.625482419711661
0	A11	NetMHCpan	AUPRC	3	0.7748872409152192
0	A11	MixMHCpred	AUPRC	3	0.747510920446355
0	A11	ForestMHC	PP1%	0	0.7290322580645161
0	A11	NetMHC	PP1%	0	0.6193548387096774
0	A11	NetMHCstabpan	PP1%	0	0.6967741935483871
0	A11	NetMHCpan	PP1%	0	0.7354838709677419
0	A11	MixMHCpred	PP1%	0	0.7419354838709677
0	A11	ForestMHC	AUROC	0	0.9939192129410651
0	A11	NetMHC	AUROC	0	0.9953325134802763
0	A11	NetMHCstabpan	AUROC	0	0.9915134697652908
0	A11	NetMHCpan	AUROC	0	0.997445421961551
0	A11	MixMHCpred	AUROC	0	0.9930026592669673
0	A11	ForestMHC	AUPRC	0	0.7839821250165271
0	A11	NetMHC	AUPRC	0	0.6161212558170934
0	A11	NetMHCstabpan	AUPRC	0	0.6287246854324977
0	A11	NetMHCpan	AUPRC	0	0.7739997353157209
0	A11	MixMHCpred	AUPRC	0	0.750368959961164
0	A11	ForestMHC	PP1%	1	0.6774193548387096
0	A11	NetMHC	PP1%	1	0.6
0	A11	NetMHCstabpan	PP1%	1	0.5870967741935483
0	A11	NetMHCpan	PP1%	1	0.7096774193548387
0	A11	MixMHCpred	PP1%	1	0.7096774193548387
0	A11	ForestMHC	AUROC	1	0.9933247143652971
0	A11	NetMHC	AUROC	1	0.9932854034623025
0	A11	NetMHCstabpan	AUROC	1	0.9887661211490556
0	A11	NetMHCpan	AUROC	1	0.9964435194820211
0	A11	MixMHCpred	AUROC	1	0.9927903383470502
0	A11	ForestMHC	AUPRC	1	0.7072464125578021
0	A11	NetMHC	AUPRC	1	0.5877945367659989
0	A11	NetMHCstabpan	AUPRC	1	0.5527340700837547
0	A11	NetMHCpan	AUPRC	1	0.7460018464822417
0	A11	MixMHCpred	AUPRC	1	0.7428560874536132
0	A11	ForestMHC	PP1%	4	0.7161290322580646
0	A11	NetMHC	PP1%	4	0.5741935483870968
0	A11	NetMHCstabpan	PP1%	4	0.6774193548387096
0	A11	NetMHCpan	PP1%	4	0.7225806451612903
0	A11	MixMHCpred	PP1%	4	0.7290322580645161
0	A11	ForestMHC	AUROC	4	0.9948067564300656
0	A11	NetMHC	AUROC	4	0.9937697474221928
0	A11	NetMHCstabpan	AUROC	4	0.9918334226762948
0	A11	NetMHCpan	AUROC	4	0.9967292067396125
0	A11	MixMHCpred	AUROC	4	0.9931395116618842
0	A11	ForestMHC	AUPRC	4	0.7536886173255696
0	A11	NetMHC	AUPRC	4	0.5725167078374543
0	A11	NetMHCstabpan	AUPRC	4	0.6531498146508731
0	A11	NetMHCpan	AUPRC	4	0.7842426176978053
0	A11	MixMHCpred	AUPRC	4	0.7386604884324269
0	B39	ForestMHC	PP1%	2	0.2669875424688562
0	B39	NetMHC	PP1%	2	0.2239524348810872
0	B39	NetMHCstabpan	PP1%	2	0.20045300113250283
0	B39	NetMHCpan	PP1%	2	0.25622876557191393
0	B39	MixMHCpred	PP1%	2	0.23187995469988676
0	B39	ForestMHC	AUROC	2	0.87351283701423
0	B39	NetMHC	AUROC	2	0.7910101439727114
0	B39	NetMHCstabpan	AUROC	2	0.7803481519748919
0	B39	NetMHCpan	AUROC	2	0.8100082167733259
0	B39	MixMHCpred	AUROC	2	0.7497091109015221
0	B39	ForestMHC	AUPRC	2	0.1861263811846847
0	B39	NetMHC	AUPRC	2	0.10757276200079183
0	B39	NetMHCstabpan	AUPRC	2	0.09190956787148702
0	B39	NetMHCpan	AUPRC	2	0.17604286111818787
0	B39	MixMHCpred	AUPRC	2	0.12776846875881312
0	B39	ForestMHC	PP1%	3	0.25537938844847113
0	B39	NetMHC	PP1%	3	0.22168742921857304
0	B39	NetMHCstabpan	PP1%	3	0.19762174405436014
0	B39	NetMHCpan	PP1%	3	0.2516987542468856
0	B39	MixMHCpred	PP1%	3	0.22734994337485845
0	B39	ForestMHC	AUROC	3	0.8779276970456402
0	B39	NetMHC	AUROC	3	0.7892563913498223
0	B39	NetMHCstabpan	AUROC	3	0.7815972858240512
0	B39	NetMHCpan	AUROC	3	0.8112622173162258
0	B39	MixMHCpred	AUROC	3	0.7499931807179633
0	B39	ForestMHC	AUPRC	3	0.17733556463446634
0	B39	NetMHC	AUPRC	3	0.10129461249798358
0	B39	NetMHCstabpan	AUPRC	3	0.08863672097582757
0	B39	NetMHCpan	AUPRC	3	0.16474414268876014
0	B39	MixMHCpred	AUPRC	3	0.12441463799344031
0	B39	ForestMHC	PP1%	0	0.2587768969422424
0	B39	NetMHC	PP1%	0	0.2296149490373726
0	B39	NetMHCstabpan	PP1%	0	0.2072480181200453
0	B39	NetMHCpan	PP1%	0	0.2576443941109853
0	B39	MixMHCpred	PP1%	0	0.2341449603624009
0	B39	ForestMHC	AUROC	0	0.8709051328753704
0	B39	NetMHC	AUROC	0	0.7855932235626816
0	B39	NetMHCstabpan	AUROC	0	0.7773921389577358
0	B39	NetMHCpan	AUROC	0	0.8063416150542073
0	B39	MixMHCpred	AUROC	0	0.7484298850068568
0	B39	ForestMHC	AUPRC	0	0.18008544525925893
0	B39	NetMHC	AUPRC	0	0.10917200703800835
0	B39	NetMHCstabpan	AUPRC	0	0.09177649436425757
0	B39	NetMHCpan	AUPRC	0	0.1775579888341846
0	B39	MixMHCpred	AUPRC	0	0.12943836662981895
0	B39	ForestMHC	PP1%	1	0.2650056625141563
0	B39	NetMHC	PP1%	1	0.2296149490373726
0	B39	NetMHCstabpan	PP1%	1	0.20866364665911666
0	B39	NetMHCpan	PP1%	1	0.2627406568516421
0	B39	MixMHCpred	PP1%	1	0.23499433748584372
0	B39	ForestMHC	AUROC	1	0.8791971992692087
0	B39	NetMHC	AUROC	1	0.7955930241662919
0	B39	NetMHCstabpan	AUROC	1	0.7863966466440497
0	B39	NetMHCpan	AUROC	1	0.8155579763439995
0	B39	MixMHCpred	AUROC	1	0.7535120634443329
0	B39	ForestMHC	AUPRC	1	0.1793633083604816
0	B39	NetMHC	AUPRC	1	0.10913122393210965
0	B39	NetMHCstabpan	AUPRC	1	0.09646951328362185
0	B39	NetMHCpan	AUPRC	1	0.1761834492453846
0	B39	MixMHCpred	AUPRC	1	0.12820103194027746
0	B39	ForestMHC	PP1%	4	0.2601925254813137
0	B39	NetMHC	PP1%	4	0.23357870894677238
0	B39	NetMHCstabpan	PP1%	4	0.2154586636466591
0	B39	NetMHCpan	PP1%	4	0.2587768969422424
0	B39	MixMHCpred	PP1%	4	0.23895809739524349
0	B39	ForestMHC	AUROC	4	0.8762743296469244
0	B39	NetMHC	AUROC	4	0.7940208379639999
0	B39	NetMHCstabpan	AUROC	4	0.785216100748199
0	B39	NetMHCpan	AUROC	4	0.8158935604031502
0	B39	MixMHCpred	AUROC	4	0.7540639350167733
0	B39	ForestMHC	AUPRC	4	0.1837409486251882
0	B39	NetMHC	AUPRC	4	0.10890896425938947
0	B39	NetMHCstabpan	AUPRC	4	0.09940845481727824
0	B39	NetMHCpan	AUPRC	4	0.1794843532488154
0	B39	MixMHCpred	AUPRC	4	0.1351898394016558
0	B35	ForestMHC	PP1%	2	0.5742574257425742
0	B35	NetMHC	PP1%	2	0.5445544554455446
0	B35	NetMHCstabpan	PP1%	2	0.5445544554455446
0	B35	NetMHCpan	PP1%	2	0.6633663366336634
0	B35	MixMHCpred	PP1%	2	0.594059405940594
0	B35	ForestMHC	AUROC	2	0.9872917984867794
0	B35	NetMHC	AUROC	2	0.9824135878934429
0	B35	NetMHCstabpan	AUROC	2	0.9786547961726866
0	B35	NetMHCpan	AUROC	2	0.9931225795846911
0	B35	MixMHCpred	AUROC	2	0.9890187038505831
0	B35	ForestMHC	AUPRC	2	0.6139220391193486
0	B35	NetMHC	AUPRC	2	0.4503084775184238
0	B35	NetMHCstabpan	AUPRC	2	0.5118734080269665
0	B35	NetMHCpan	AUPRC	2	0.6757548734332506
0	B35	MixMHCpred	AUPRC	2	0.61151003313609
0	B35	ForestMHC	PP1%	3	0.5544554455445545
0	B35	NetMHC	PP1%	3	0.43564356435643564
0	B35	NetMHCstabpan	PP1%	3	0.4752475247524752
0	B35	NetMHCpan	PP1%	3	0.6039603960396039
0	B35	MixMHCpred	PP1%	3	0.5742574257425742
0	B35	ForestMHC	AUROC	3	0.9855143930234608
0	B35	NetMHC	AUROC	3	0.9815288459539023
0	B35	NetMHCstabpan	AUROC	3	0.9772967395749476
0	B35	NetMHCpan	AUROC	3	0.9895796510344104
0	B35	MixMHCpred	AUROC	3	0.979881156432475
0	B35	ForestMHC	AUPRC	3	0.5532252874112293
0	B35	NetMHC	AUPRC	3	0.38496588549635224
0	B35	NetMHCstabpan	AUPRC	3	0.4298961177111377
0	B35	NetMHCpan	AUPRC	3	0.6229734879900382
0	B35	MixMHCpred	AUPRC	3	0.6043352524276696
0	B35	ForestMHC	PP1%	0	0.5841584158415841
0	B35	NetMHC	PP1%	0	0.46534653465346537
0	B35	NetMHCstabpan	PP1%	0	0.5247524752475248
0	B35	NetMHCpan	PP1%	0	0.6336633663366337
0	B35	MixMHCpred	PP1%	0	0.6039603960396039
0	B35	ForestMHC	AUROC	0	0.9857015404510748
0	B35	NetMHC	AUROC	0	0.9835577617167657
0	B35	NetMHCstabpan	AUROC	0	0.9818897731357293
0	B35	NetMHCpan	AUROC	0	0.9901722845551881
0	B35	MixMHCpred	AUROC	0	0.9821209843756652
0	B35	ForestMHC	AUPRC	0	0.6172252232570501
0	B35	NetMHC	AUPRC	0	0.4112529961153867
0	B35	NetMHCstabpan	AUPRC	0	0.42364918451834155
0	B35	NetMHCpan	AUPRC	0	0.6137865422207535
0	B35	MixMHCpred	AUPRC	0	0.6210498096856556
0	B35	ForestMHC	PP1%	1	0.5544554455445545
0	B35	NetMHC	PP1%	1	0.4752475247524752
0	B35	NetMHCstabpan	PP1%	1	0.44554455445544555
0	B35	NetMHCpan	PP1%	1	0.6138613861386139
0	B35	MixMHCpred	PP1%	1	0.6138613861386139
0	B35	ForestMHC	AUROC	1	0.9890830667225139
0	B35	NetMHC	AUROC	1	0.9753708044071734
0	B35	NetMHCstabpan	AUROC	1	0.9708723347582283
0	B35	NetMHCpan	AUROC	1	0.98814287369331
0	B35	MixMHCpred	AUROC	1	0.9833250651797852
0	B35	ForestMHC	AUPRC	1	0.5513882410224797
0	B35	NetMHC	AUPRC	1	0.379186175512389
0	B35	NetMHCstabpan	AUPRC	1	0.4052642313558726
0	B35	NetMHCpan	AUPRC	1	0.6382614780127792
0	B35	MixMHCpred	AUPRC	1	0.6219322465974062
0	B35	ForestMHC	PP1%	4	0.5247524752475248
0	B35	NetMHC	PP1%	4	0.43564356435643564
0	B35	NetMHCstabpan	PP1%	4	0.5247524752475248
0	B35	NetMHCpan	PP1%	4	0.6435643564356436
0	B35	MixMHCpred	PP1%	4	0.6039603960396039
0	B35	ForestMHC	AUROC	4	0.9859599821368275
0	B35	NetMHC	AUROC	4	0.9805851872315945
0	B35	NetMHCstabpan	AUROC	4	0.9756035009441537
0	B35	NetMHCpan	AUROC	4	0.988450330181533
0	B35	MixMHCpred	AUROC	4	0.9855411283702628
0	B35	ForestMHC	AUPRC	4	0.5678798514651249
0	B35	NetMHC	AUPRC	4	0.36513619980506007
0	B35	NetMHCstabpan	AUPRC	4	0.4549985585558782
0	B35	NetMHCpan	AUPRC	4	0.6220067896599099
0	B35	MixMHCpred	AUPRC	4	0.5959507754911052
0	A0204	ForestMHC	PP1%	2	0.6484848484848484
0	A0204	NetMHCstabpan	PP1%	2	0.41515151515151516
0	A0204	NetMHCpan	PP1%	2	0.6181818181818182
0	A0204	MixMHCpred	PP1%	2	0.7151515151515152
0	A0204	ForestMHC	AUROC	2	0.988695494893842
0	A0204	NetMHCstabpan	AUROC	2	0.9793467271428704
0	A0204	NetMHCpan	AUROC	2	0.9886000037101964
0	A0204	MixMHCpred	AUROC	2	0.9903974548051683
0	A0204	ForestMHC	AUPRC	2	0.6920480903471051
0	A0204	NetMHCstabpan	AUPRC	2	0.39137849774742905
0	A0204	NetMHCpan	AUPRC	2	0.6531611723894755
0	A0204	MixMHCpred	AUPRC	2	0.7471304454685888
0	A0204	ForestMHC	PP1%	3	0.6363636363636364
0	A0204	NetMHCstabpan	PP1%	3	0.42424242424242425
0	A0204	NetMHCpan	PP1%	3	0.6303030303030303
0	A0204	MixMHCpred	PP1%	3	0.6818181818181818
0	A0204	ForestMHC	AUROC	3	0.989538080529816
0	A0204	NetMHCstabpan	AUROC	3	0.9790852510411738
0	A0204	NetMHCpan	AUROC	3	0.9889614232313957
0	A0204	MixMHCpred	AUROC	3	0.990860951108885
0	A0204	ForestMHC	AUPRC	3	0.6621025880677264
0	A0204	NetMHCstabpan	AUPRC	3	0.36404747335000787
0	A0204	NetMHCpan	AUPRC	3	0.6227779580671644
0	A0204	MixMHCpred	AUPRC	3	0.7066994535069722
0	A0204	ForestMHC	PP1%	0	0.6696969696969697
0	A0204	NetMHCstabpan	PP1%	0	0.4
0	A0204	NetMHCpan	PP1%	0	0.603030303030303
0	A0204	MixMHCpred	PP1%	0	0.6848484848484848
0	A0204	ForestMHC	AUROC	0	0.9905717412879947
0	A0204	NetMHCstabpan	AUROC	0	0.9819160846295832
0	A0204	NetMHCpan	AUROC	0	0.9906012373505485
0	A0204	MixMHCpred	AUROC	0	0.9911277142406619
0	A0204	ForestMHC	AUPRC	0	0.6951673557771568
0	A0204	NetMHCstabpan	AUPRC	0	0.35392006248721036
0	A0204	NetMHCpan	AUPRC	0	0.6132276433693592
0	A0204	MixMHCpred	AUPRC	0	0.7111830375742809
0	A0204	ForestMHC	PP1%	1	0.6878787878787879
0	A0204	NetMHCstabpan	PP1%	1	0.4727272727272727
0	A0204	NetMHCpan	PP1%	1	0.6818181818181818
0	A0204	MixMHCpred	PP1%	1	0.7272727272727273
0	A0204	ForestMHC	AUROC	1	0.9942783203940228
0	A0204	NetMHCstabpan	AUROC	1	0.9878064390461085
0	A0204	NetMHCpan	AUROC	1	0.9951208132750833
0	A0204	MixMHCpred	AUROC	1	0.9954412351244307
0	A0204	ForestMHC	AUPRC	1	0.7483439921324766
0	A0204	NetMHCstabpan	AUPRC	1	0.43406022191858395
0	A0204	NetMHCpan	AUPRC	1	0.7004345751432904
0	A0204	MixMHCpred	AUPRC	1	0.7758926679124035
0	A0204	ForestMHC	PP1%	4	0.6515151515151515
0	A0204	NetMHCstabpan	PP1%	4	0.4212121212121212
0	A0204	NetMHCpan	PP1%	4	0.6303030303030303
0	A0204	MixMHCpred	PP1%	4	0.696969696969697
0	A0204	ForestMHC	AUROC	4	0.9902353192160355
0	A0204	NetMHCstabpan	AUROC	4	0.9839623507805326
0	A0204	NetMHCpan	AUROC	4	0.9918903915184907
0	A0204	MixMHCpred	AUROC	4	0.9915510012892932
0	A0204	ForestMHC	AUPRC	4	0.687912215474421
0	A0204	NetMHCstabpan	AUPRC	4	0.3833050534132674
0	A0204	NetMHCpan	AUPRC	4	0.6624438193983648
0	A0204	MixMHCpred	AUPRC	4	0.7223647910115661
0	B51	ForestMHC	PP1%	2	0.7745098039215687
0	B51	NetMHC	PP1%	2	0.6372549019607843
0	B51	NetMHCstabpan	PP1%	2	0.5980392156862745
0	B51	NetMHCpan	PP1%	2	0.8235294117647058
0	B51	MixMHCpred	PP1%	2	0.7450980392156863
0	B51	ForestMHC	AUROC	2	0.9975048446790085
0	B51	NetMHC	AUROC	2	0.9938708499838835
0	B51	NetMHCstabpan	AUROC	2	0.9840819770173865
0	B51	NetMHCpan	AUROC	2	0.9986325189612387
0	B51	MixMHCpred	AUROC	2	0.9977009619454833
0	B51	ForestMHC	AUPRC	2	0.8394059413475159
0	B51	NetMHC	AUPRC	2	0.6266018973199464
0	B51	NetMHCstabpan	AUPRC	2	0.5435815299537132
0	B51	NetMHCpan	AUPRC	2	0.8412396247487538
0	B51	MixMHCpred	AUPRC	2	0.8227994079757845
0	B51	ForestMHC	PP1%	3	0.7941176470588235
0	B51	NetMHC	PP1%	3	0.6470588235294118
0	B51	NetMHCstabpan	PP1%	3	0.6176470588235294
0	B51	NetMHCpan	PP1%	3	0.8333333333333334
0	B51	MixMHCpred	PP1%	3	0.803921568627451
0	B51	ForestMHC	AUROC	3	0.9978737781505947
0	B51	NetMHC	AUROC	3	0.9948727956225073
0	B51	NetMHCstabpan	AUROC	3	0.9878300498254362
0	B51	NetMHCpan	AUROC	3	0.9988757237892186
0	B51	MixMHCpred	AUROC	3	0.9986766938900733
0	B51	ForestMHC	AUPRC	3	0.8533242492830334
0	B51	NetMHC	AUPRC	3	0.6620779231292624
0	B51	NetMHCstabpan	AUPRC	3	0.586445376377023
0	B51	NetMHCpan	AUPRC	3	0.888737439648787
0	B51	MixMHCpred	AUPRC	3	0.8613725635373379
0	B51	ForestMHC	PP1%	0	0.7450980392156863
0	B51	NetMHC	PP1%	0	0.6176470588235294
0	B51	NetMHCstabpan	PP1%	0	0.5588235294117647
0	B51	NetMHCpan	PP1%	0	0.803921568627451
0	B51	MixMHCpred	PP1%	0	0.7549019607843137
0	B51	ForestMHC	AUROC	0	0.9971077557582747
0	B51	NetMHC	AUROC	0	0.9942577446902706
0	B51	NetMHCstabpan	AUROC	0	0.984406735560138
0	B51	NetMHCpan	AUROC	0	0.9984970815420642
0	B51	MixMHCpred	AUROC	0	0.9970184350230487
0	B51	ForestMHC	AUPRC	0	0.7849139672422976
0	B51	NetMHC	AUPRC	0	0.6345738014320249
0	B51	NetMHCstabpan	AUPRC	0	0.48401971711027336
0	B51	NetMHCpan	AUPRC	0	0.8492114480462973
0	B51	MixMHCpred	AUPRC	0	0.8193174890552857
0	B51	ForestMHC	PP1%	1	0.7843137254901961
0	B51	NetMHC	PP1%	1	0.6666666666666666
0	B51	NetMHCstabpan	PP1%	1	0.6078431372549019
0	B51	NetMHCpan	PP1%	1	0.8529411764705882
0	B51	MixMHCpred	PP1%	1	0.7843137254901961
0	B51	ForestMHC	AUROC	1	0.9978514479667882
0	B51	NetMHC	AUROC	1	0.9946140567536185
0	B51	NetMHCstabpan	AUROC	1	0.9847368339294522
0	B51	NetMHCpan	AUROC	1	0.9990669866679094
0	B51	MixMHCpred	AUROC	1	0.9973902811273054
0	B51	ForestMHC	AUPRC	1	0.8630545746637157
0	B51	NetMHC	AUPRC	1	0.7002441313928794
0	B51	NetMHCstabpan	AUPRC	1	0.6435250731673162
0	B51	NetMHCpan	AUPRC	1	0.8978935550919632
0	B51	MixMHCpred	AUPRC	1	0.8481793579915927
0	B51	ForestMHC	PP1%	4	0.7352941176470589
0	B51	NetMHC	PP1%	4	0.5686274509803921
0	B51	NetMHCstabpan	PP1%	4	0.5
0	B51	NetMHCpan	PP1%	4	0.8235294117647058
0	B51	MixMHCpred	PP1%	4	0.7647058823529411
0	B51	ForestMHC	AUROC	4	0.9975747478630984
0	B51	NetMHC	AUROC	4	0.9927815253651471
0	B51	NetMHCstabpan	AUROC	4	0.9815188602674185
0	B51	NetMHCpan	AUROC	4	0.9986160140427729
0	B51	MixMHCpred	AUROC	4	0.9965718313469178
0	B51	ForestMHC	AUPRC	4	0.7811105628556162
0	B51	NetMHC	AUPRC	4	0.5782770285818184
0	B51	NetMHCstabpan	AUPRC	4	0.48080435073225447
0	B51	NetMHCpan	AUPRC	4	0.8585243757295349
0	B51	MixMHCpred	AUPRC	4	0.7855352978592515
0	A0101	ForestMHC	PP1%	2	0.8
0	A0101	NetMHC	PP1%	2	0.7622047244094489
0	A0101	NetMHCstabpan	PP1%	2	0.6834645669291338
0	A0101	NetMHCpan	PP1%	2	0.7968503937007874
0	A0101	MixMHCpred	PP1%	2	0.7921259842519685
0	A0101	ForestMHC	AUROC	2	0.9972601205808472
0	A0101	NetMHC	AUROC	2	0.9949137853831264
0	A0101	NetMHCstabpan	AUROC	2	0.9919005668314367
0	A0101	NetMHCpan	AUROC	2	0.9978983711502777
0	A0101	MixMHCpred	AUROC	2	0.9981084701563343
0	A0101	ForestMHC	AUPRC	2	0.8381226367165062
0	A0101	NetMHC	AUPRC	2	0.8135497075251122
0	A0101	NetMHCstabpan	AUPRC	2	0.6846972857098709
0	A0101	NetMHCpan	AUPRC	2	0.8738761527888985
0	A0101	MixMHCpred	AUPRC	2	0.8699605611695509
0	A0101	ForestMHC	PP1%	3	0.7858267716535433
0	A0101	NetMHC	PP1%	3	0.7921259842519685
0	A0101	NetMHCstabpan	PP1%	3	0.6755905511811023
0	A0101	NetMHCpan	PP1%	3	0.8078740157480315
0	A0101	MixMHCpred	PP1%	3	0.8015748031496063
0	A0101	ForestMHC	AUROC	3	0.997625207371627
0	A0101	NetMHC	AUROC	3	0.9961689183984428
0	A0101	NetMHCstabpan	AUROC	3	0.9901598789056164
0	A0101	NetMHCpan	AUROC	3	0.9980800377762373
0	A0101	MixMHCpred	AUROC	3	0.9983953240633754
0	A0101	ForestMHC	AUPRC	3	0.8369032307759602
0	A0101	NetMHC	AUPRC	3	0.8257769650716521
0	A0101	NetMHCstabpan	AUPRC	3	0.6925841234034648
0	A0101	NetMHCpan	AUPRC	3	0.8725592696068999
0	A0101	MixMHCpred	AUPRC	3	0.8792393769280747
0	A0101	ForestMHC	PP1%	0	0.7826771653543307
0	A0101	NetMHC	PP1%	0	0.7826771653543307
0	A0101	NetMHCstabpan	PP1%	0	0.6897637795275591
0	A0101	NetMHCpan	PP1%	0	0.8062992125984252
0	A0101	MixMHCpred	PP1%	0	0.8015748031496063
0	A0101	ForestMHC	AUROC	0	0.997257440171446
0	A0101	NetMHC	AUROC	0	0.9962096380758417
0	A0101	NetMHCstabpan	AUROC	0	0.9910158939509798
0	A0101	NetMHCpan	AUROC	0	0.9980805638378955
0	A0101	MixMHCpred	AUROC	0	0.9975829470850862
0	A0101	ForestMHC	AUPRC	0	0.8338571388731437
0	A0101	NetMHC	AUPRC	0	0.8099415279158109
0	A0101	NetMHCstabpan	AUPRC	0	0.6827241951071391
0	A0101	NetMHCpan	AUPRC	0	0.8691024801570241
0	A0101	MixMHCpred	AUPRC	0	0.8597123850732841
0	A0101	ForestMHC	PP1%	1	0.7811023622047244
0	A0101	NetMHC	PP1%	1	0.7748031496062993
0	A0101	NetMHCstabpan	PP1%	1	0.662992125984252
0	A0101	NetMHCpan	PP1%	1	0.7968503937007874
0	A0101	MixMHCpred	PP1%	1	0.7874015748031497
0	A0101	ForestMHC	AUROC	1	0.9946413104947422
0	A0101	NetMHC	AUROC	1	0.992484132038971
0	A0101	NetMHCstabpan	AUROC	1	0.9893221382402361
0	A0101	NetMHCpan	AUROC	1	0.9969554432038157
0	A0101	MixMHCpred	AUROC	1	0.9948465246425442
0	A0101	ForestMHC	AUPRC	1	0.8423632205298941
0	A0101	NetMHC	AUPRC	1	0.8118736935028915
0	A0101	NetMHCstabpan	AUPRC	1	0.6771291167456008
0	A0101	NetMHCpan	AUPRC	1	0.860327536413243
0	A0101	MixMHCpred	AUPRC	1	0.8658979152211743
0	A0101	ForestMHC	PP1%	4	0.7811023622047244
0	A0101	NetMHC	PP1%	4	0.7763779527559055
0	A0101	NetMHCstabpan	PP1%	4	0.6645669291338583
0	A0101	NetMHCpan	PP1%	4	0.8031496062992126
0	A0101	MixMHCpred	PP1%	4	0.7968503937007874
0	A0101	ForestMHC	AUROC	4	0.9955730408430515
0	A0101	NetMHC	AUROC	4	0.9935990696223818
0	A0101	NetMHCstabpan	AUROC	4	0.9912385933862776
0	A0101	NetMHCpan	AUROC	4	0.9970740074813483
0	A0101	MixMHCpred	AUROC	4	0.9964978071370283
0	A0101	ForestMHC	AUPRC	4	0.816986675728665
0	A0101	NetMHC	AUPRC	4	0.7982192398862272
0	A0101	NetMHCstabpan	AUPRC	4	0.6829611490393441
0	A0101	NetMHCpan	AUPRC	4	0.8569911293914917
0	A0101	MixMHCpred	AUPRC	4	0.8550926920329579
0	B57	ForestMHC	PP1%	2	0.6808510638297872
0	B57	NetMHC	PP1%	2	0.5531914893617021
0	B57	NetMHCstabpan	PP1%	2	0.574468085106383
0	B57	NetMHCpan	PP1%	2	0.6914893617021277
0	B57	MixMHCpred	PP1%	2	0.6702127659574468
0	B57	ForestMHC	AUROC	2	0.9920892949412642
0	B57	NetMHC	AUROC	2	0.99072949961361
0	B57	NetMHCstabpan	AUROC	2	0.9918435143650173
0	B57	NetMHCpan	AUROC	2	0.9966808190551966
0	B57	MixMHCpred	AUROC	2	0.9958343050239836
0	B57	ForestMHC	AUPRC	2	0.7444846922319726
0	B57	NetMHC	AUPRC	2	0.5193088286935396
0	B57	NetMHCstabpan	AUPRC	2	0.5913311839446436
0	B57	NetMHCpan	AUPRC	2	0.7161881641689528
0	B57	MixMHCpred	AUPRC	2	0.7217604873368128
0	B57	ForestMHC	PP1%	3	0.6276595744680851
0	B57	NetMHC	PP1%	3	0.5638297872340425
0	B57	NetMHCstabpan	PP1%	3	0.6170212765957447
0	B57	NetMHCpan	PP1%	3	0.7127659574468085
0	B57	MixMHCpred	PP1%	3	0.6595744680851063
0	B57	ForestMHC	AUROC	3	0.9920858654448513
0	B57	NetMHC	AUROC	3	0.9927894837922
0	B57	NetMHCstabpan	AUROC	3	0.9927414708424215
0	B57	NetMHCpan	AUROC	3	0.9968677266096913
0	B57	MixMHCpred	AUROC	3	0.9964550438746907
0	B57	ForestMHC	AUPRC	3	0.6349724773514767
0	B57	NetMHC	AUPRC	3	0.5384140084309733
0	B57	NetMHCstabpan	AUPRC	3	0.5936073326421574
0	B57	NetMHCpan	AUPRC	3	0.7495807000833025
0	B57	MixMHCpred	AUPRC	3	0.6909737795462568
0	B57	ForestMHC	PP1%	0	0.7127659574468085
0	B57	NetMHC	PP1%	0	0.6170212765957447
0	B57	NetMHCstabpan	PP1%	0	0.6382978723404256
0	B57	NetMHCpan	PP1%	0	0.7446808510638298
0	B57	MixMHCpred	PP1%	0	0.648936170212766
0	B57	ForestMHC	AUROC	0	0.9931455798363902
0	B57	NetMHC	AUROC	0	0.9920521420634594
0	B57	NetMHCstabpan	AUROC	0	0.9931084269585855
0	B57	NetMHCpan	AUROC	0	0.9974793201366312
0	B57	MixMHCpred	AUROC	0	0.9958080122181525
0	B57	ForestMHC	AUPRC	0	0.7741562583708448
0	B57	NetMHC	AUPRC	0	0.5081417012428957
0	B57	NetMHCstabpan	AUPRC	0	0.5759969061010519
0	B57	NetMHCpan	AUPRC	0	0.7834475743406749
0	B57	MixMHCpred	AUPRC	0	0.6936471329950022
0	B57	ForestMHC	PP1%	1	0.7021276595744681
0	B57	NetMHC	PP1%	1	0.574468085106383
0	B57	NetMHCstabpan	PP1%	1	0.6170212765957447
0	B57	NetMHCpan	PP1%	1	0.7127659574468085
0	B57	MixMHCpred	PP1%	1	0.6808510638297872
0	B57	ForestMHC	AUROC	1	0.9916514625659034
0	B57	NetMHC	AUROC	1	0.9922276179632449
0	B57	NetMHCstabpan	AUROC	1	0.9908552478154108
0	B57	NetMHCpan	AUROC	1	0.996716257184795
0	B57	MixMHCpred	AUROC	1	0.9952935877562404
0	B57	ForestMHC	AUPRC	1	0.7417436802710463
0	B57	NetMHC	AUPRC	1	0.5095323143409933
0	B57	NetMHCstabpan	AUPRC	1	0.5848191210093182
0	B57	NetMHCpan	AUPRC	1	0.7286242288849673
0	B57	MixMHCpred	AUPRC	1	0.6759870936661649
0	B57	ForestMHC	PP1%	4	0.6170212765957447
0	B57	NetMHC	PP1%	4	0.6276595744680851
0	B57	NetMHCstabpan	PP1%	4	0.5851063829787234
0	B57	NetMHCpan	PP1%	4	0.6914893617021277
0	B57	MixMHCpred	PP1%	4	0.6276595744680851
0	B57	ForestMHC	AUROC	4	0.9906409042896142
0	B57	NetMHC	AUROC	4	0.993054126598717
0	B57	NetMHCstabpan	AUROC	4	0.9914942773136526
0	B57	NetMHCpan	AUROC	4	0.9964196057450924
0	B57	MixMHCpred	AUROC	4	0.9949700719279715
0	B57	ForestMHC	AUPRC	4	0.6494674671149877
0	B57	NetMHC	AUPRC	4	0.520737880209986
0	B57	NetMHCstabpan	AUPRC	4	0.5752524977503525
0	B57	NetMHCpan	AUPRC	4	0.7081340745577464
0	B57	MixMHCpred	AUPRC	4	0.633371229262092
0	B4002	ForestMHC	PP1%	2	0.6360424028268551
0	B4002	NetMHC	PP1%	2	0.4381625441696113
0	B4002	NetMHCstabpan	PP1%	2	0.4558303886925795
0	B4002	NetMHCpan	PP1%	2	0.6431095406360424
0	B4002	ForestMHC	AUROC	2	0.9859089843357345
0	B4002	NetMHC	AUROC	2	0.9740616215974879
0	B4002	NetMHCstabpan	AUROC	2	0.973179080696967
0	B4002	NetMHCpan	AUROC	2	0.9857552412335215
0	B4002	ForestMHC	AUPRC	2	0.6360163352524898
0	B4002	NetMHC	AUPRC	2	0.36245244688899253
0	B4002	NetMHCstabpan	AUPRC	2	0.35022688032784854
0	B4002	NetMHCpan	AUPRC	2	0.622470881769207
0	B4002	ForestMHC	PP1%	3	0.6183745583038869
0	B4002	NetMHC	PP1%	3	0.4876325088339223
0	B4002	NetMHCstabpan	PP1%	3	0.4876325088339223
0	B4002	NetMHCpan	PP1%	3	0.6643109540636042
0	B4002	ForestMHC	AUROC	3	0.9865871440244949
0	B4002	NetMHC	AUROC	3	0.9750798701091501
0	B4002	NetMHCstabpan	AUROC	3	0.9749208298696993
0	B4002	NetMHCpan	AUROC	3	0.9874609194241104
0	B4002	ForestMHC	AUPRC	3	0.602173003063686
0	B4002	NetMHC	AUPRC	3	0.4035082670897245
0	B4002	NetMHCstabpan	AUPRC	3	0.37614128625461857
0	B4002	NetMHCpan	AUPRC	3	0.6836764847981287
0	B4002	ForestMHC	PP1%	0	0.6289752650176679
0	B4002	NetMHC	PP1%	0	0.508833922261484
0	B4002	NetMHCstabpan	PP1%	0	0.4840989399293286
0	B4002	NetMHCpan	PP1%	0	0.696113074204947
0	B4002	ForestMHC	AUROC	0	0.9846584815806557
0	B4002	NetMHC	AUROC	0	0.9688645624167356
0	B4002	NetMHCstabpan	AUROC	0	0.9724506612656046
0	B4002	NetMHCpan	AUROC	0	0.9852087532418163
0	B4002	ForestMHC	AUPRC	0	0.6288928941824627
0	B4002	NetMHC	AUPRC	0	0.41570788306610645
0	B4002	NetMHCstabpan	AUPRC	0	0.41306002724067703
0	B4002	NetMHCpan	AUPRC	0	0.6853919786427339
0	B4002	ForestMHC	PP1%	1	0.6537102473498233
0	B4002	NetMHC	PP1%	1	0.5053003533568905
0	B4002	NetMHCstabpan	PP1%	1	0.5265017667844523
0	B4002	NetMHCpan	PP1%	1	0.696113074204947
0	B4002	ForestMHC	AUROC	1	0.9910498560250711
0	B4002	NetMHC	AUROC	1	0.9839897810655343
0	B4002	NetMHCstabpan	AUROC	1	0.9813323838845447
0	B4002	NetMHCpan	AUROC	1	0.991915811841145
0	B4002	ForestMHC	AUPRC	1	0.677224102574662
0	B4002	NetMHC	AUPRC	1	0.43043389169993373
0	B4002	NetMHCstabpan	AUPRC	1	0.4118819062058215
0	B4002	NetMHCpan	AUPRC	1	0.7205622800715769
0	B4002	ForestMHC	PP1%	4	0.6113074204946997
0	B4002	NetMHC	PP1%	4	0.4628975265017668
0	B4002	NetMHCstabpan	PP1%	4	0.4734982332155477
0	B4002	NetMHCpan	PP1%	4	0.6890459363957597
0	B4002	ForestMHC	AUROC	4	0.9905723569397731
0	B4002	NetMHC	AUROC	4	0.9799573353432185
0	B4002	NetMHCstabpan	AUROC	4	0.9800473866762621
0	B4002	NetMHCpan	AUROC	4	0.9909497149068126
0	B4002	ForestMHC	AUPRC	4	0.5930201363713463
0	B4002	NetMHC	AUPRC	4	0.43894452455709365
0	B4002	NetMHCstabpan	AUPRC	4	0.4008185064530155
0	B4002	NetMHCpan	AUPRC	4	0.6681409032880888
0	B4001	ForestMHC	PP1%	2	0.7285223367697594
0	B4001	NetMHC	PP1%	2	0.6065292096219931
0	B4001	NetMHCstabpan	PP1%	2	0.6288659793814433
0	B4001	NetMHCpan	PP1%	2	0.6769759450171822
0	B4001	MixMHCpred	PP1%	2	0.7096219931271478
0	B4001	ForestMHC	AUROC	2	0.9900347340387018
0	B4001	NetMHC	AUROC	2	0.9880200428965796
0	B4001	NetMHCstabpan	AUROC	2	0.9835879162189078
0	B4001	NetMHCpan	AUROC	2	0.9904181694843119
0	B4001	MixMHCpred	AUROC	2	0.9899236069436587
0	B4001	ForestMHC	AUPRC	2	0.7272286308340565
0	B4001	NetMHC	AUPRC	2	0.5773359253416477
0	B4001	NetMHCstabpan	AUPRC	2	0.5523926744757006
0	B4001	NetMHCpan	AUPRC	2	0.6954653485716397
0	B4001	MixMHCpred	AUPRC	2	0.7389786966932265
0	B4001	ForestMHC	PP1%	3	0.711340206185567
0	B4001	NetMHC	PP1%	3	0.6563573883161512
0	B4001	NetMHCstabpan	PP1%	3	0.6219931271477663
0	B4001	NetMHCpan	PP1%	3	0.7096219931271478
0	B4001	MixMHCpred	PP1%	3	0.7250859106529209
0	B4001	ForestMHC	AUROC	3	0.995630452205717
0	B4001	NetMHC	AUROC	3	0.989572392838769
0	B4001	NetMHCstabpan	AUROC	3	0.9875615187550569
0	B4001	NetMHCpan	AUROC	3	0.9930317958579906
0	B4001	MixMHCpred	AUROC	3	0.9943958276450217
0	B4001	ForestMHC	AUPRC	3	0.7289097469516941
0	B4001	NetMHC	AUPRC	3	0.6192454699359509
0	B4001	NetMHCstabpan	AUPRC	3	0.5745173275919573
0	B4001	NetMHCpan	AUPRC	3	0.7381938923761114
0	B4001	MixMHCpred	AUPRC	3	0.7549018211552384
0	B4001	ForestMHC	PP1%	0	0.7336769759450171
0	B4001	NetMHC	PP1%	0	0.6718213058419243
0	B4001	NetMHCstabpan	PP1%	0	0.627147766323024
0	B4001	NetMHCpan	PP1%	0	0.7044673539518901
0	B4001	MixMHCpred	PP1%	0	0.7422680412371134
0	B4001	ForestMHC	AUROC	0	0.99509713757597
0	B4001	NetMHC	AUROC	0	0.9903548599920867
0	B4001	NetMHCstabpan	AUROC	0	0.990427771771875
0	B4001	NetMHCpan	AUROC	0	0.9944636102525712
0	B4001	MixMHCpred	AUROC	0	0.9939933963696672
0	B4001	ForestMHC	AUPRC	0	0.7579882743230496
0	B4001	NetMHC	AUPRC	0	0.6389855861280096
0	B4001	NetMHCstabpan	AUPRC	0	0.5825362323537494
0	B4001	NetMHCpan	AUPRC	0	0.7272977931294441
0	B4001	MixMHCpred	AUPRC	0	0.781820056591885
0	B4001	ForestMHC	PP1%	1	0.7233676975945017
0	B4001	NetMHC	PP1%	1	0.6305841924398625
0	B4001	NetMHCstabpan	PP1%	1	0.6048109965635738
0	B4001	NetMHCpan	PP1%	1	0.7027491408934707
0	B4001	MixMHCpred	PP1%	1	0.7250859106529209
0	B4001	ForestMHC	AUROC	1	0.9950186791331794
0	B4001	NetMHC	AUROC	1	0.9925656077788787
0	B4001	NetMHCstabpan	AUROC	1	0.9878109247551626
0	B4001	NetMHCpan	AUROC	1	0.9945544294040415
0	B4001	MixMHCpred	AUROC	1	0.993993888412353
0	B4001	ForestMHC	AUPRC	1	0.7653018137895649
0	B4001	NetMHC	AUPRC	1	0.5775886268194421
0	B4001	NetMHCstabpan	AUPRC	1	0.5321564924754976
0	B4001	NetMHCpan	AUPRC	1	0.7006656827900671
0	B4001	MixMHCpred	AUPRC	1	0.7671440652722713
0	B4001	ForestMHC	PP1%	4	0.6958762886597938
0	B4001	NetMHC	PP1%	4	0.6168384879725086
0	B4001	NetMHCstabpan	PP1%	4	0.6030927835051546
0	B4001	NetMHCpan	PP1%	4	0.6786941580756014
0	B4001	MixMHCpred	PP1%	4	0.7130584192439863
0	B4001	ForestMHC	AUROC	4	0.9922564707788075
0	B4001	NetMHC	AUROC	4	0.9889359281696406
0	B4001	NetMHCstabpan	AUROC	4	0.9866654642932675
0	B4001	NetMHCpan	AUROC	4	0.9912717293505191
0	B4001	MixMHCpred	AUROC	4	0.9915327356296995
0	B4001	ForestMHC	AUPRC	4	0.7277806547741222
0	B4001	NetMHC	AUPRC	4	0.5851498058916608
0	B4001	NetMHCstabpan	AUPRC	4	0.5600681980321
0	B4001	NetMHCpan	AUPRC	4	0.6908445481593813
0	B4001	MixMHCpred	AUPRC	4	0.7713200141339892
0	C0401	ForestMHC	PP1%	2	0.6956521739130435
0	C0401	NetMHC	PP1%	2	0.37351778656126483
0	C0401	NetMHCstabpan	PP1%	2	0.03162055335968379
0	C0401	NetMHCpan	PP1%	2	0.6383399209486166
0	C0401	MixMHCpred	PP1%	2	0.6363636363636364
0	C0401	ForestMHC	AUROC	2	0.9843669395607406
0	C0401	NetMHC	AUROC	2	0.9396932580977012
0	C0401	NetMHCstabpan	AUROC	2	0.7883184159235184
0	C0401	NetMHCpan	AUROC	2	0.9778503764701019
0	C0401	MixMHCpred	AUROC	2	0.9782019289900994
0	C0401	ForestMHC	AUPRC	2	0.7261613605082747
0	C0401	NetMHC	AUPRC	2	0.2817400237654665
0	C0401	NetMHCstabpan	AUPRC	2	0.02607377739309272
0	C0401	NetMHCpan	AUPRC	2	0.6684425642136677
0	C0401	MixMHCpred	AUPRC	2	0.6698224029037589
0	C0401	ForestMHC	PP1%	3	0.6976284584980237
0	C0401	NetMHC	PP1%	3	0.36561264822134387
0	C0401	NetMHCstabpan	PP1%	3	0.023715415019762844
0	C0401	NetMHCpan	PP1%	3	0.6363636363636364
[truncated: 3,701 more rows]
