# Supplementary material for: Predicting peptide presentation by major histocompatibility complex class I: an improved machine learning approach to the immunopeptidome
Source: BMC Bioinformatics. 2019 Jan 5;20:7. doi: 10.1186/s12859-018-2561-z (PMC6321722; doi:10.1186/s12859-018-2561-z)
Supplement: Supplementary file 5 — Individual data points comprising plotted feature importances in Fig. 3. (TXT 367 kb) [file 12859_2018_2561_MOESM5_ESM.txt]

Allele	Feat 0	Feat 1	Feat 2	Feat 3	Feat 4	Feat 5	Feat 6	Feat 7	Feat 8	Feat 9	Feat 10	Feat 11	Feat 12	Feat 13	Feat 14	Feat 15	Feat 16	Feat 17	Feat 18	Feat 19	Feat 20	Feat 21	Feat 22	Feat 23	Feat 24	Feat 25	Feat 26	Feat 27	Feat 28	Feat 29	Feat 30	Feat 31	Feat 32	Feat 33	Feat 34	Feat 35	Feat 36	Feat 37	Feat 38	Feat 39	Feat 40	Feat 41	Feat 42	Feat 43	Feat 44	Feat 45	Feat 46	Feat 47	Feat 48
B3801	0.006781006692238286	0.13633332852100116	0.013614321770169217	0.002593611920283861	0.0026758975224603684	0.002857595098432469	0.005560864362454501	0.002349443152467002	0.11911833695099981	0.000384287146292174	0.01045948231096287	0.0003341081918303728	0.00030865504023990615	0.00028281256698310566	0.00023837607402994227	0.0004991632871232326	0.00037016109503896035	0.0068691392206505645	0.0002705870295105222	0.0002404529734899946	0.00018440643760166416	0.00024059983250462197	0.0005382361076214853	0.0005174261503102856	0.00031741689519504396	0.00033746569637399786	0.002058550730974602	0.0003474116438741558	0.0017287692293657569	0.0007663870424425433	0.0002849149766764726	0.00027816017381450636	0.003957303088201889	0.00038818465360800894	0.0016892636911836937	0.00012047797715990443	0.00037211623149833745	0.00014412036220426435	0.005318187730908614	0.006897941882670242	0.0018726483243123504	0.003043690761439079	0.0003403460048148011	0.005807347354450516	0.0070994046806654955	0.00361906866657528	0.19520510765715487	0.0013828744893976152	0.008740702066826424
B27	0.004922384941018334	0.19442122123328465	0.01855092458790549	0.0044753418354348635	0.006660319356607275	0.008128579770571258	0.011074851822021172	0.00450757373218187	0.05987876865334158	0.0007608835178537505	0.003925452335861037	0.009330029266337216	0.00048025423777278123	0.000704225113559008	0.0006685117863996606	0.0014153357379550148	0.0004852976490148897	0.02601029078473294	0.0007395731315458529	0.0008070616637726777	0.0001793730753768401	0.0014346364755240231	0.001015414313923951	0.0003540513939320017	0.0007181410865697002	0.0010623096403829867	0.00035912826805298054	0.0007558330573083911	0.0008266815507732498	0.0004628629984276382	0.00036471156688194794	0.000305332303573241	0.0018250356787762596	0.0008300990657140469	0.00023623481951812612	0.000257402160693437	0.000706866127009195	0.0004681977007839705	0.0032123032458427434	0.1935518352828693	0.0009053431509874684	0.0005828018231752304	0.0004329497122140883	0.00889057797778078	0.004689180676702397	0.0024124501734490308	0.0006467802983060635	0.003006929194189086	0.006202376156997792
A2402	0.006756330591226658	0.05400421358241825	0.006153856461253498	0.007915902181138447	0.004824245332083858	0.00937397575310865	0.006231325456379319	0.004103285171490327	0.10111578774420914	0.0006474236803417663	0.1810872872563039	0.00043324616308519496	0.0006146391421655859	0.0006462169263796371	0.002323551412015949	0.0011860850289351565	0.0006074310292679911	0.029179923477538477	0.0005791140793962782	0.0008300056162675079	0.0005871274256138128	0.0003692472933965692	0.0010285446461635347	0.00013400441314960257	0.0002832927672768812	0.0008670980863289953	0.000289617838115657	0.0009072440826188478	0.000677134765559278	0.0008055119521169408	0.00019348405936653586	0.0004290758986798315	0.0002736068971357378	0.0004708476508414728	0.0004627412721642943	0.00010139245160986071	0.0009450556016877522	0.001749574994952171	0.0036196166331002276	0.002658816989614687	0.0005360895836881262	0.0009480897136489075	0.0002952628004182183	0.0010916557573196627	0.0019128766278020777	0.0029176658600322874	0.0003064424614366122	0.0009515590269850775	0.0034169255556903318
B3501	0.010346944516765096	0.06273489019378217	0.010492080697860897	0.01224150427678589	0.007460742904552997	0.008840571773340893	0.008521931123907553	0.00644487169445471	0.06408604972345616	0.0017923423152850055	0.0057143074756626075	0.002104311446816724	0.0008197231848441562	0.0007226253256663002	0.00095505072388711	0.0007453068101288838	0.0014888611986749623	0.090395433223928	0.0010996278162593172	0.0007095105577292799	0.0006639578176034735	0.0007966507530055228	0.0009485832603958982	0.0006105188768329926	0.0010562880405986875	0.0013116093861909785	0.003567206186325956	0.0005645741893153377	0.001692282613832895	0.0011052779026755697	0.0014559308831123448	0.0009925468889621185	0.0036603120292151596	0.0008960538152313859	0.0020329527553394986	0.0002192600715985315	0.0010758198039981985	0.0006994884058279323	0.01353222997665496	0.0030347395369040037	0.0008546279641669906	0.001133036388119502	0.0007632866676029074	0.0008507571171399893	0.0024371349754500025	0.003375991086638482	0.0009901040432487935	0.0011661073829901663	0.006525601591800734
B1401	0.03425568180736581	0.07461529050177883	0.024562708970058293	0.011257302602779523	0.04506040510301081	0.008992572095634782	0.009885028498745148	0.012489670560835296	0.08969032140749779	0.0012848297062360032	0.0023576632276945033	0.010045167707401126	0.0006143108088801093	0.0012249522962633334	0.003358990469094062	0.0026440189743875903	0.0006474962804824067	0.008620707539074231	0.003930497788543974	0.000785558223530939	0.015524494527138898	0.01172837215213712	0.0007656188938881209	0.0005778650693878235	0.0028826630168043996	0.0007744181833593048	0.000607902023874818	0.0010968127277232293	0.00234293063651973	0.0005078455392888897	0.0002927425133343218	0.0011164383089595023	0.0007516955506614676	0.001296377235298445	0.0022005176838939587	0.0001071753431398896	0.00038076255784427217	0.0011770911050683044	0.0016065742128551724	0.05439958649044724	0.00033856299877550565	0.0006427361630100847	0.0006490951378152106	0.004295298735651937	0.0015825614199262842	0.0010862314582988557	0.0006396935335974785	0.0	0.00239541307919046
B1402	0.014790567406716887	0.07263390471895456	0.012643019796878556	0.0062622234863407115	0.0941261098966541	0.00879527228912704	0.008000242564058017	0.012327973043941922	0.09347373285623813	0.0006040825878109771	0.004194742187293429	0.019470692380911238	0.0010219313168941895	0.0019266801503913427	0.0006644460885967214	0.0008359523815785085	0.0015377090497053158	0.0010280343923626078	0.0010305220048396884	0.0007559982623525341	0.0005139251491857003	0.015975233505537176	0.001273747165326348	0.0005262909003058871	0.0011227772964018798	0.0006118146597416148	0.0001914994957113913	0.000574650777750836	0.0007519083059603024	0.00025998163018501794	0.0008031430353621676	0.0003707445202406259	0.0022023714463992447	0.0006393800743192552	0.0005438043649130949	0.0	0.0004079245908929801	0.0005070187324218705	0.00048434891058215883	0.06289039711907125	0.00031179828865230997	0.0003680694758799813	0.00017422095399138952	0.0019198770793152154	0.0007310239359041874	0.0006236785921747566	0.0005205737997939274	0.0018995825321108243	0.0024617572214013592
A3201	0.07108523717312851	0.05771343763928952	0.0076298054281932785	0.012216256880408467	0.02443742377074549	0.0210135772390488	0.008818969992332875	0.011945604802549793	0.07680795137812664	0.0032593345609956016	0.0018907120655329635	0.005804195402363308	0.0008913280357624966	0.0023699774511004032	0.0011134164603363872	0.0021818913347071943	0.002799935189650305	0.08854911931798534	0.0024190978108653482	0.019873389699947595	0.0006867437458912127	0.00034309401857340584	0.0005566298237115386	0.0009004336593062328	0.0010538600088479532	0.0006251736002719663	0.0011025496176271814	0.000563277141470588	0.0033323216011597015	0.020955150658168168	0.0009103213012950612	0.0010311839721050687	0.0010439673600359963	0.0007409536553670907	0.00045499968806854554	0.00025257076406181374	0.00044260165176896203	0.0007414823774967377	0.0018289488864603792	0.0008692723022110732	0.0007580673113854249	0.0009925621596794908	0.002984625109591718	0.0014520393742396525	0.0030387954470668848	0.0022863052787101806	0.00011346954748296258	0.0013578117467944865	0.014067604182641016
B44	0.013144351875741377	0.1180797169851428	0.00389141202206418	0.005794755993750031	0.00455815985167109	0.0052870532801755025	0.012732652988864975	0.00984856011130807	0.05616088062487623	0.002416342933571367	0.004220944864954998	0.000611988024150553	0.001222647785869642	0.0010448155162582687	0.001773813120078004	0.0005637805451565666	0.0016752965760495103	0.06333417428090324	0.0031794109465165146	0.000292237948067372	0.00033647041010517037	0.0005324730268654233	3.190601353026802e-05	0.00046282791394332956	0.0016199115969320723	0.0007492080338688979	0.0007223894386919449	0.0005984526222391065	0.0008686842173573379	0.0007084890539043249	0.00042945099852568846	0.0005198689674843844	0.005088536481092231	0.0015348985477261449	0.00047126315910668776	0.00043823255473032427	0.0002640428534774155	0.0003782507199358087	0.0008517815284937335	0.00452776729641294	0.0024552728317081204	0.00186157712907489	0.0005722901206635433	0.0010626358586341008	0.21178245342253357	0.0012097499963539197	0.0010250195323035058	0.001048377726947615	0.0062397639983472275
B0801	0.010244327528478415	0.03374667871871964	0.04350788594992726	0.008174725891077806	0.14822811850385528	0.0060759889531933325	0.006266600012795843	0.013766468402896125	0.12871126217300252	0.0011961287293288114	0.0017116358982463486	0.000724024300831979	0.0010429794565632198	0.0035778757773581677	0.0006439760806671764	0.0005690085288437808	0.001188617138065047	0.0009924888500477207	0.0006743396028703666	0.0008549447103322624	0.00040112920031313334	0.0020424869720652703	0.0004923728632260753	0.0005410369821136318	0.003592841579121391	0.0017125241486180282	0.0006591020266093646	0.0003905095940249984	0.0009205668598091256	0.0011913678965633822	0.00030370529157480237	0.0005686626959856566	0.003043403375194913	0.0007027264513000743	0.00048319599789158914	0.00026993296141136276	0.000701548822330524	0.0004381596206385915	0.0011328591288786514	0.00045694790316410777	0.0005067447576008508	0.0019373290909491156	0.0011312712967102144	0.0006629069083049897	0.0011053426981210636	0.0004529992837156001	0.0006053766888331841	0.0013922902796959485	0.015435770202699093
A0206	0.015109266647939035	0.03774149861623492	0.03328389722417808	0.041098161730311056	0.009152750487922722	0.06040519368056809	0.00870749491968253	0.022432734271026215	0.18137183919684294	0.000934552910703433	0.001992693602346523	0.0009379220387854966	0.002292347460174462	0.0008848801111151883	0.001559351623259715	0.0009031158340839903	0.0012024250953730459	0.0022350337545550534	0.0014132657568725038	0.0013154800430408347	0.0011367729428113553	0.002277066320869618	0.0009044029551359311	0.0008806105950472752	0.0017535352897028013	0.0006022254000424444	0.000646645914154218	0.0007917952586584231	0.002722382627862641	0.006082683611366061	0.000300434173801181	0.0006553688488101085	0.003270687614630156	0.0017435131273338263	0.0006891838114726861	0.00044103608539528395	0.0005922449839493114	0.0008227311839280949	0.001001964587118372	0.002645766590378423	0.0015831175691722091	0.002429122242129496	0.0004011850623881431	0.014086016398881709	0.004927595383398609	0.001913294003320523	0.0008663300826617446	0.0017598035913029444	0.0015351403771795861
A29	0.011968347709301882	0.021969515273200443	0.00902573108623231	0.024744044359914678	0.008392395615956888	0.006627347748338582	0.015799322417586987	0.005671651280631558	0.060301964024918525	0.011011995259017294	0.0037222493081561013	0.0012991749521957994	0.0013315369447697138	0.001522895958263511	0.0010260067785451935	0.002520669701909708	0.0015213323234136021	0.1623873412179893	0.0007179591915703006	0.00020165029587197953	0.0004181084917381146	0.0005020582734614365	0.0003486923247556126	0.0007563932270944821	0.0011938012937564714	0.0012923366932243783	0.0002743495296908071	0.0006833171097656873	0.0013044947587887823	0.0007991242823998942	3.0413831489931814e-05	0.002004970496532633	0.0019709188928002624	0.001146945735270168	0.0011193441108880487	0.0	0.004644785077172362	0.002205808213543861	0.0032048520641444343	0.0009822584262920019	0.0004646454716305733	0.00016202995798054014	0.00015607602257252602	0.0012357316940284093	1.4444444444444446e-05	0.001030703427946457	6.384864615359911e-05	0.002514391847371697	0.0017580416577839192
C0102	0.0032110367979499084	0.0451772803974569	0.11262768363144114	0.002272637566790737	0.004390672538736687	0.0019789715515299657	0.0022943132051766245	0.00972199319883387	0.1114900719550703	0.0011167897473857494	0.0006722310961917852	0.0021149682514201673	0.00019240498896872662	0.00042047058479131844	0.00031935750787703235	0.0010279043304981638	0.00012338247242434287	0.0005190918497341377	0.00036414238149861864	0.0003194407313800749	0.00037330657493897247	0.0008856008955174426	0.0004310590910161415	0.00013332983900137232	0.0009406275467984717	0.0013283440814967486	8.520169294199228e-05	0.00020007575017053517	0.0005106431243626625	0.00028021223334612937	0.00019376214514225785	0.0006826889715896101	0.0019786047131321073	0.00040440416248551015	0.00014111801053540572	0.00060868933159182	0.0004496380935482831	0.0006110656042237134	0.008474515852318136	0.0012537402127365436	0.0005180524714270461	0.0024984922154574923	0.0001943889069255377	0.000660519374564756	0.0028739026455717963	0.00016697432152733044	0.00016018798095620204	0.00040954135785245543	0.000446374270677041
A2601	0.06108792452663671	0.07595335076823827	0.022063956129612657	0.017499266066559716	0.009129097023714942	0.03347351375737541	0.006655691492264253	0.008377266068741916	0.046934791375338555	0.0013256258583607186	0.003561566634992878	0.0006162444648609811	0.0007611586995674159	0.0008912439780907179	0.0012126015877822617	0.0010755094077989683	0.0005837903285806557	0.0771194730650648	0.000930760447064155	0.0024761287952379824	0.0010909333011903729	0.007493969604738212	0.0005072970177734659	0.0023360562686070155	0.0629090585811419	0.002155147549736424	0.0008155054470902599	0.0005691273995057034	0.00506674285354953	0.002715283677213476	0.0005309044807381029	0.0009981689474230096	0.0014683552109218045	0.0013421290344387993	0.00041466440343300887	0.00048051199372184107	0.0005773492242407589	0.0006170485659850285	0.0008454018486195159	0.0012097350574086488	0.0006356975738037225	0.0017889846420779906	0.00037876703804355866	0.0006400700547044212	0.0021760456736262222	0.004552178133759226	0.0004831960486936742	0.0015994418125912413	0.0018667628895494028
B4002	0.008008600548156438	0.10882140248985568	0.009932810674698337	0.007340203563367689	0.007849608142459552	0.01295238307962124	0.008672426337545338	0.006867214508997723	0.12318767974593696	0.0012029191021346284	0.007916289042064518	0.0018576634459075167	0.0008054465344985204	0.0005163473960255135	0.0006136814020539028	0.0005920471888174242	0.0028926447506102434	0.0014041035183309815	0.0016066898334685027	0.001159731715766446	0.0004896337858729439	0.0023675611456404474	0.0018826636166408717	0.0006857398497445352	0.0013816011112684392	0.0005636666630695015	0.0025283930026331566	0.0008102602068237328	0.0009996214680806168	0.0007397302792639527	0.0006387301783505678	0.001250170462128149	0.004316591217729376	0.001130874698816786	0.000609353990093961	8.895159591915484e-05	0.0004880641063964927	0.0009153229050517915	0.00399092783726523	0.008710932581372881	0.00533884160730586	0.009084970538825097	0.00017339335715403983	0.002351257346521751	0.1823717178299262	0.0019688280873480036	0.0012107037628540393	0.001958129565690632	0.0063255282765675045
B3901	0.01798284651406086	0.1290199323309696	0.01297681376714594	0.006148722044289077	0.005977906966486311	0.00670664280530302	0.006105833689888613	0.006296834055728972	0.11335174252829548	0.0008698205777635402	0.012402753738378647	0.0011037618667341775	0.0005636924187426047	0.0007299709534938303	0.000583673253206205	0.0007593301943855105	0.0013482826731781416	0.0010331610562898568	0.0005195657661090862	0.0006258340076348418	0.0006310600760238976	0.0007013765003500867	0.00019907606418717951	0.0008761426422280445	0.0011009546225853005	0.0009706943417068687	0.00473142203477565	0.00047757995084497584	0.00501613078768912	0.0010465373690713045	0.0003845487122608816	0.0006483634597259666	0.003275349419476268	0.0009171459382083084	0.003180986970368841	0.00046344206336180983	0.00033440791678705225	0.0005143128942209465	0.003529415664419358	0.02403698047831407	0.0020163641112491567	0.0030582036139043664	0.0002764780987619029	0.007129504325906377	0.007225844856278636	0.004078675906226876	0.131106683644009	0.0009705644174835081	0.007309283756520859
B1803	0.05787093970589376	0.03985145711491334	0.023328265061696447	0.010383119441204566	0.008304245132266618	0.009666633490150442	0.01107729212531679	0.018470426027177814	0.04119284697848073	0.00141129942787501	0.001098608844504857	0.013456215205079352	0.0021474085020823535	0.0024833066279279247	0.0010841470365441316	0.002008596123143226	0.001287987623682369	0.04025709088376218	0.0005993279909588256	0.002513832725641489	0.0008859890891595398	0.0884135199978894	0.00023785470622639409	0.0026403517278682487	0.0018807535302673463	0.003033743877099906	0.0011649059812932584	0.0010935643376307463	0.00123205302871138	0.0031201880422289806	0.000910308557788454	0.0011955279676192823	0.0017556710009287364	0.0011912262171241276	0.00025017402435397064	0.0001343896467786619	0.0005553960377353942	0.0006885247664204611	0.0037843717020161305	0.002015046227986862	0.0004988120009726109	0.0008124338374768011	0.0009511284128453087	0.0005203992289292702	0.08930645365462263	0.0009542743823446899	0.0012224751236366508	0.00044053179713542616	0.0012524586927598516
B1501	0.01837467485306908	0.0294564007110424	0.020205536488900215	0.012601850362569078	0.005257978108364868	0.005237927773203792	0.005477452582489134	0.0068989288278280625	0.09210276656876407	0.0006032662062249471	0.004491161180341296	0.0007690045656001412	0.0011625307459882993	0.0008409358705789171	0.000828022200729441	0.001181057137343345	0.0012287250762145002	0.14716615997795582	0.0013816429954318552	0.005587367282092449	0.00038766218091822717	0.0024002652504595194	0.0014174668751085744	0.0006834683361071442	0.003539267568130755	0.0009676154623027953	0.00032903447635260577	0.0004970872544974077	0.0013961413874435298	0.0032472137003994425	0.0003212760930199212	0.00042647633569875413	0.0044692696553344236	0.0008279291856072447	0.0005766305856499049	0.00019293297307692935	0.0004067926559982146	0.000655260332241323	0.0007797842306666584	0.0033212470744721657	0.002291666079304309	0.0025945949809322967	0.0014670884250427396	0.06416473822327147	0.005017708116631102	0.0019276074899040212	0.0010021692597378007	0.0008987105779037772	0.002386263339018022
B1518	0.011796665521275885	0.09262496696595428	0.0050169326615473325	0.012243881967986935	0.0049812685507032925	0.0045797593206502	0.004714142731869877	0.004580856463346596	0.05319491362111946	0.0007836947415052305	0.006939441540066652	0.004740010626051729	0.0006019148666436063	0.0005437015012795724	0.00037491761518774054	0.0006256253805967738	0.0007538578672208963	0.11509315420111906	0.00045167336764284275	0.0008520596841759101	0.0011271489852811237	0.0002924024959485075	0.0005171687849591161	0.000550423992232905	0.00040968444701052983	0.0003936310467150161	0.0026827436807997603	0.0006264857511898347	0.003968535758824775	0.0012584178247928332	0.0005222712987839689	0.0002924770730836515	0.0028038416773457564	0.0008843260324085368	0.001028816473791764	0.0003677853487503267	0.0007247024204801818	0.0006226470787536574	0.0022984643808995836	0.0025813100721932664	0.0029006457736724493	0.003885079457257287	0.0002717792627511914	0.005136973670446432	0.0014408046265180613	0.0021415886838032057	0.14950298293773526	0.00058179877269992	0.004652168915335625
A01	0.003346922743789362	0.034763033364710795	0.06360424197875986	0.005942159039308955	0.003931428142650542	0.005271812206496237	0.006666304164329785	0.00823884350463631	0.059855200888507216	0.0012780968528096166	0.0032350208358430644	0.0015324097272325092	0.0006793740299899043	0.00145822369506144	0.0005100310509322581	0.00045057437089227325	0.00032942876465453	0.14818559042241716	0.00019811608879536806	0.0004165767285775701	0.00037992211339214993	0.00037516039456562614	0.00027545162763079913	0.0005677535852866808	0.000432476333208779	0.0011296865779423049	0.0002522684542281795	0.00039815352574783	0.001053202833127872	0.0002197080304476599	0.0003276974278896325	0.0005402327066578312	8.174656525364352e-05	0.0004730542130529199	0.00019645148369240795	0.00015655327236903678	0.0010033111438396763	0.0004473260548372068	0.001127638117193445	0.0017193773352726753	0.0002677958166084833	3.1343576555680546e-05	0.0	0.0015169690203228597	0.0010042549279108202	0.0021786440854813078	0.0	0.00026863821309335223	0.0012866960248068852
B1302	0.035751341177090584	0.039921047377532624	0.0064059080276087955	0.013310983454206	0.008354402830546873	0.0065840518300073125	0.013120367471204108	0.020382780042738555	0.1978433710772389	0.0011132613644850768	0.00823587167872437	0.0013039124221577473	0.0012063132878749826	0.0006290746349577434	0.000906365053768699	0.0008628997994792022	0.0016768333587645593	0.0044523657564979795	0.00119227257199191	0.008089991502559304	0.00047888156830349206	0.002700412526898978	0.0008779230238611645	0.0005414116944784475	0.004716636812456364	0.001866694909971437	0.002737334718516875	0.0006191270254957096	0.0019787974082505753	0.007205230235169911	0.0004942485184984317	0.00032877585473972535	0.0026162753028705008	0.0007101538932827538	0.0007601094684710004	0.0005034257240343351	0.0003530861332594337	0.0006172858327780139	0.0021997029678090196	0.0023621600410062725	0.002311919219801784	0.0032784785506879397	0.0008044780713737627	0.08441781543455791	0.0037059299988029567	0.0027612145543381714	0.0004290819333313938	0.0011147083751787085	0.013050151572308212
C0304	0.02309746571661695	0.07053754310121328	0.012300597282678937	0.010092256205676711	0.005733164739145029	0.004971127022122118	0.004913692520361446	0.007285704422807201	0.1652438287972676	0.022483235778212686	0.005076717171090303	0.0006247514206521631	0.0005547186411340453	0.0004898463490682686	0.0004996351029334907	0.001392279247283196	0.0008619214840900094	0.003235709819866893	0.0005213738095673935	0.0013199648636328454	0.0004955143847573229	0.0010218093488598558	0.00018277977196937215	0.00032447900445076443	0.00245564301713148	0.001930978654918406	0.0003312765257312952	0.001008344681059235	0.0007249190050354602	0.0005427032731747286	0.00048178258218277827	0.011293094317008366	0.004955577072991958	0.00047433987860099377	0.0002222964580715059	0.0002609766923933784	0.002506330553990051	0.0007435647263099143	0.06058242187709883	0.0010835586853764545	0.000722908145156507	0.001261273089420996	0.0006342411468448621	0.0009749439701362973	0.00429913535677624	0.009672670431431543	0.0002966672722682635	0.003428490217507009	0.013283136316469588
C0401	0.009590933683592979	0.01561555817500901	0.08121118779486008	0.010451648153053422	0.007913779523350116	0.008260746901757912	0.012778900087347899	0.007544408976003746	0.11109030201596024	0.00725662535060842	0.04123822835553273	0.003315789735015192	0.001561381306688214	0.001068532121893708	0.001128720893228818	0.0009069323190229301	0.000930869628931201	0.018879710629237836	0.0011073795069411734	0.0010234572394727274	0.0005762686746385929	0.0014332456466146803	0.0002475948856770285	0.0008912601330987812	0.0012523485141337017	0.0013452838520618962	0.0005532638558739547	0.0007671200938858598	0.0012796845637955859	0.0008154725557707299	0.000517854911680044	0.003199585314631673	0.0019135506586420111	0.0007944895844989012	0.001944326865511295	0.00023631317070007396	0.003042157817665925	0.0011070856253263804	0.0018614115987397898	0.0032940530299351797	0.0009190937375123276	0.0009334673645403029	0.0005068789302603428	0.0006423040846026344	0.002353011425690838	0.0018611140068433975	0.0013906399746646382	0.0005082642712865476	0.0010618743989983036
A0301	0.03371375391232742	0.06652427325925578	0.007043144138026956	0.011375173543797681	0.0062270442387825815	0.012430728425612688	0.020729452759459102	0.005586077310855872	0.17696541746382594	0.0020792093705351298	0.004139189106659688	0.01247319817820906	0.000730597868419054	0.0006374364611857354	0.0007101894467357011	0.0005494221440703266	0.0006693020378260418	0.0045774358276617026	0.002620495488688812	0.007865343305246103	0.0008840061482288857	0.0020515139874927287	0.0006885548543830258	0.0005252392394329429	0.00412704399229282	0.0006463703220683209	0.0003823276553012493	0.0005911520966086979	0.003163691506378579	0.007497390794588708	0.0005332193183796835	0.0006179310067683519	0.0018384101123939567	0.0008857955455710637	0.0007279190073080165	0.0004346164299813701	0.0003603565192036922	0.0006785948216554068	0.001370391712394249	0.002566069175650615	0.000693138852663007	0.001688527681526255	0.001110997704290021	0.0029820726466586135	0.0036484562386395	0.005105175594331732	0.000798498165944589	0.0017460571388919557	0.014580621150593507
B2705	0.009643412953698721	0.22621589086730395	0.00879183709751848	0.003467694561050526	0.005942519671821804	0.006109403113816853	0.008865597509840867	0.003791766286438777	0.034600353847975183	0.0005997892658369334	0.006712731842314306	0.0020749964878255312	0.0005049939763306868	0.0003605877447182757	0.00039078308949937223	0.0006569315655709611	0.0004389238642485297	0.0060382125758278084	0.0005604854491496701	0.0029154346731926806	0.0005732552253974862	0.00257993931888122	0.0012203009076397764	0.0003201019399309676	0.0011275535600764207	0.0010375004483648615	0.00020012176830505138	0.0005179137795283766	0.0016383609663700065	0.0005001544212041858	0.000251794257537901	0.0005535196354208464	0.002772968703405243	0.0003982040104399405	0.0003497799637310658	0.00035605613157879657	0.00016282487286037558	0.0003763158092949088	0.0038540453863047507	0.22354792015786323	0.0007359474936918751	0.0009879835285423262	0.00039551958067151407	0.0014958911439925022	0.0032282529706270124	0.0019149539292935987	0.00017149617673613656	0.0017879972533639934	0.008154412370863959
B4001	0.006038399454608823	0.09963460928197619	0.007508698603995159	0.005136557916585658	0.004222280408031956	0.004019274645566764	0.005950335473107276	0.003707993294413694	0.1332032661085911	0.0003210485323970391	0.007128556107133984	0.0007570293930039826	0.0005371221152441237	0.00045746007596208783	0.0004808638500370908	0.00046179455141867105	0.000499147273265368	0.0016829552116572138	0.0011638695897626837	0.0005376031273738385	0.0003210132805308099	0.0018888581216838477	0.0004146025829418252	0.0004068894666892869	0.0005686261191597792	0.0006044252003210605	0.0003450593901619376	0.0004964745452490432	0.0008089051673939967	0.001166929969357564	0.00011848116203694104	0.0002891041040685458	0.005325760178796421	0.0005294579663232447	0.00045586947088051017	3.6742973654957937e-05	0.00015204699130295007	0.0007196106542666016	0.00280881258843726	0.010526328952334895	0.001414275252806571	0.001509622515046114	0.00015987025974437523	0.0018886197784654234	0.19902033825147528	0.004537574241393244	0.0008621413151973021	0.002090976553414675	0.006096757693400839
A2301	0.004819324938696905	0.05744925303604866	0.009101978916586501	0.01607485370815166	0.004084063734836547	0.004465935571286317	0.00601297274809657	0.005307241455906967	0.09131377749066387	0.00040049938121714153	0.19646298112736352	0.00032360839982981273	0.0004131020195450364	0.0006215172433824289	0.0010621654050442073	0.0006683116959073653	0.0007817131890376672	0.03006499458517888	0.00042309367695550086	0.0007203002165777852	0.0002881454987360605	0.0005178145038082631	0.0005862684854148896	0.00026629448697349856	0.00030541478257664547	0.0008116788776394286	0.0001288802072908929	0.0005305171412393851	0.00034076293785960496	0.000864700841270523	0.0002932503975975983	0.0002261837626164771	0.00042982769656264695	0.0003107213683506276	0.0006817174271518285	0.0004736666526048715	0.00022780202484832572	0.0011834399702063897	0.0022884947819755796	0.003624398419484114	0.0006336929983678797	0.0012252089057051628	0.0002585764355893676	0.0008501308174516676	0.002338928830269538	0.0030766339225235524	0.00023890832170653305	0.0009510258601423905	0.006617909547212613
B07	0.012642579165966023	0.08835247941429648	0.02023444462401094	0.005696008916200538	0.005722281123921082	0.009094223046522857	0.004893762531192052	0.006170463064091633	0.11441570991429897	0.0007882816735108722	0.0030641218844998453	0.0010353874442612329	0.0006653471741058573	0.0007752513079084241	0.0006526604917856172	0.002143170547296322	0.0006361223173954705	0.0009041176566181374	0.002339211624204809	0.006422258778232188	0.0003156249965716988	0.0012637373492000953	0.000882044297848463	0.000396456112077237	0.004466658659550708	0.0005517433847092544	0.0004936660630580867	0.00035828890492669825	0.0005564648740900577	0.0010143402143485904	0.0005207761068356755	0.0004306983788917375	0.002836841396195019	0.0015060315952409144	0.0006729291181735999	0.000214334234612748	0.0005291938613776975	0.0005877477028250528	0.004345538569276553	0.0038433978369998363	0.0014193534742071442	0.0015263858842333889	0.0003210728386499592	0.001847329215800422	0.0043331610156435415	0.005094586819840789	0.0006700602423484232	0.0008913471766479804	0.006181799337632509
C0702	0.010044136008577793	0.06636539771774407	0.01407293250188093	0.020024461913351083	0.009570650799328532	0.012143892309089407	0.016511744405205853	0.008309872467636512	0.06845890506365189	0.014063448856657924	0.02374744625975466	0.002806889315833926	0.0006757049231760067	0.0032065694717587478	0.0011324557562447143	0.003583704906063139	0.0020241436413369024	0.05137184540135537	0.0007501714298345744	0.0011916431066107261	0.0009558040710229056	0.0009508834367592541	0.0005333990402521439	0.0013455378319594006	0.001747821923905779	0.0015289927834592995	0.001359345155959311	0.0006938895042835748	0.0016946950690546034	0.001358118790759535	0.0005404203496147466	0.0032712285935829373	0.0034819867754771914	0.0025123810991367485	0.0014815128484959598	0.0006124489952105415	0.007978393908369547	0.0010490492069784253	0.001859633552279347	0.050159245418500746	0.0012702822237832798	0.002726196490840038	0.0003776328383591745	0.0010022914323477533	0.0012285827726098864	0.0025953280360142077	0.0011956151578018446	0.0008176567568866553	0.003205116556740436
A6802	0.023285688571559594	0.04727569089821921	0.025418694251271443	0.020048902397918834	0.040192537501293125	0.023206098094539832	0.010214928216915723	0.013293556720309055	0.15049190684540031	0.0025885854132959773	0.004401922217373643	0.003572438861302453	0.0015664591796389607	0.0011528108445700948	0.0015715667229351602	0.0014381885231376254	0.0012079173814314743	0.001794896810588529	0.0014770042049741777	0.0017759496807199862	0.0013255213923966094	0.0014575250970460028	0.0006193666116814855	0.0010302845213205126	0.021669966793761503	0.0020233211274476065	0.0015421868379190482	0.0013559860860838907	0.003075962472689481	0.0012919291091912759	0.0005379713847893225	0.001447426265430034	0.004560596833313007	0.0016770014745071673	0.0014641524038001559	0.0007973621283610471	0.0018060050115448934	0.0011157818550389354	0.003854497528680051	0.002063242818234838	0.0007390420451677675	0.0023659640825539094	0.00020775554698436362	0.0007417170308209683	0.0015963330455139673	0.006096252794799087	0.0034840760935732013	0.0013576042216093135	0.003183197339065479
A02	0.00959463368771989	0.1249416938704406	0.01591280026542576	0.02313397448855443	0.0071094477323389894	0.025978460954930865	0.01111232646797911	0.00949330200140116	0.1712890994147668	0.0030172018287558827	0.004888353619466882	0.0022867419188642058	0.0012310675698359978	0.001175506534074115	0.0006508137847167383	0.0010618659888614289	0.0012415920416647048	0.0032150629603486286	0.0008595893524167462	0.0008746300493661343	0.0007158425028122896	0.00207799717374211	0.00045145082703835755	0.0007054847304116916	0.007468116514205494	0.0006997988824489341	0.0005272664285050037	0.0007229122632600605	0.0010875893834789369	0.0031859212986686944	0.000642318831008772	0.0015874037506319117	0.004198090738419312	0.0013403746797860168	0.0007019727675384786	0.0004386305320586633	0.0015261974748490507	0.0008806326616717507	0.0015306807127681559	0.0011707986069357857	0.0008543980546258257	0.0012891859219223878	0.0008588026324796586	0.0013755717285370678	0.002269137018930922	0.004719513645343937	0.00041395073613267555	0.0033234675002202247	0.09642586911083405
B5701	0.03663160330379399	0.06114323552039097	0.010016348132569604	0.0076423708902574414	0.0067670490163412094	0.004822799423184078	0.0075281833535783774	0.0040623866247014445	0.0726729336723614	0.0011062787864634265	0.004549420569815958	0.0007519644676597028	0.0008642626226331699	0.0007889023735174019	0.0005540639611824467	0.0006690541580289181	0.0004943920668195574	0.17268352041353305	0.0006022521511558577	0.003423239810323295	0.0007351461570683927	0.002210398469029807	0.0009951562624699577	0.000628422363028017	0.0024053683302961482	0.00042469046718481744	0.0004036072228563336	0.0007471951160471175	0.0008679800837032144	0.020055919425598912	0.0002834558897847182	0.0004882302907909427	0.004125139226296337	0.0007072721368450588	0.0004156861618324666	0.0002749191160032343	0.0003930843929220777	0.000532125238740713	0.0034663446309205325	0.0014309913992269006	0.0007417768334527283	0.0011792635989456071	0.0006578317686805068	0.0006714557618892886	0.002818381615043739	0.003743450567096106	0.0003398283168458136	0.0013217952050500084	0.0028747132949403158
B57	0.034676783081542616	0.0499940179487661	0.008680485943652817	0.0090359369212641	0.007907468900804843	0.008336902064242716	0.009180738561101954	0.00970476958874842	0.06085622927412045	0.0014736179449861089	0.005489476806169387	0.0017153043243761546	0.0028573622885163324	0.0010730117010445516	0.0018010503339716002	0.0013916305038845717	0.000739515377112628	0.1617290039262363	0.0010454707362617976	0.003609570505294786	0.003026448944469637	0.002767648571024601	7.11783520934376e-05	0.0003603886277090137	0.0031923015371533117	0.0007249562498388884	0.0018606057868722431	0.0012601994861046388	0.004655591973733632	0.018807341616578054	0.0011876255552921583	0.00035514849742429084	0.0021449795441863275	0.0012707431374228547	0.0005126806481532516	5.78789879504486e-05	0.00017525725268175324	0.0019874808321442847	0.0046358400235009325	0.0008433526413949598	0.0005640583591612079	0.0006849103243965153	0.0011440071322435003	0.0004543103393247403	0.0019319571495710003	0.005221738569701143	0.00047452152633734745	0.0005331346311302876	0.004350334766997871
B4501	0.026822566649314237	0.1414613456858891	0.0050184395152660126	0.007787028323639225	0.0030110041995728355	0.004176574986110706	0.00272108254293387	0.0025379959727861194	0.04779299188885647	0.002293950881975792	0.009811631186800349	0.0004045527479401565	0.00028845451664279425	0.0003748134727879568	0.0005078967264744246	0.0003559518035014363	0.004175509889524478	0.003781849766776251	0.018819788646329563	0.00023901493036586729	0.00029412202791924934	0.0017927643012388104	0.0002928178734796577	0.0008566343578290483	0.005432190222590448	0.0006372116340600319	9.534629550728024e-05	0.0010223788466624214	0.004070798826679825	0.00043497414932569626	0.0001357170503825662	0.00026412528956850495	0.0027984895463427305	0.0006623200858151664	0.0005295342395227055	7.573696000560146e-05	0.0005115839149535244	0.0015793149220105214	0.004587262306338567	0.00730452649192125	0.001117064587148648	0.002106924167507602	0.000484726730340661	0.0014877431016962882	0.23128474938850943	0.002228622674186798	0.0009739554504651107	0.0003764766316985402	0.005128577929400462
B5101	0.014734827733826604	0.05455370030513481	0.006501673731702967	0.0072472893621365435	0.006274287191430818	0.00941433257825723	0.006631871945096125	0.006419696474553287	0.1799755867613789	0.0018870909074257729	0.004748009404856191	0.014133499303555785	0.00048183646132645504	0.0008094645093939817	0.0009764563493393811	0.0007947590431824699	0.0008461568024193054	0.0018468229149072443	0.0022415404667086355	0.0014857754027412995	0.0007004467310963335	0.01624430207357827	0.0004725465883441876	0.0012360183960921061	0.0008786593272222778	0.0036842584282736385	0.0005325401343286542	0.0005677215923243401	0.00213214723351983	0.0012741284035003044	0.0008205030731249834	0.0009735127689366271	0.0018868712701724493	0.0009942049219622666	0.0008340347419548497	0.0001227154113658404	0.0017577822780167954	0.0011834032700757913	0.023416882798943908	0.0019456877522608421	0.00035721455384974326	0.0010780126044383496	0.00032992085340269875	0.0014558221011432254	0.002629526497311744	0.00257848940578594	0.0003975489801780004	0.0011528942801644108	0.004986735607476197
A0207	0.011585553990701464	0.1278635191594729	0.03893426173362654	0.0182997695182877	0.01553555935939108	0.02604718405431228	0.007904606360483811	0.010710610772404167	0.14142355798437445	0.004544065835845101	0.004553078265691405	0.0014675726814050408	0.0008259659971023676	0.0010801672180717331	0.0022790004796062594	0.0011194608925250704	0.0010585551314368307	0.001557138871955123	0.0010747053548181033	0.0008033613771460178	0.0008985822097259844	0.0025464550970617826	0.0008066050939011286	0.0006244061244375453	0.0020350235422899174	0.0006935684803053285	0.0006138678531748043	0.0011362889334056206	0.0014308316093134125	0.0012589464585883543	0.00048218802716164716	0.0017783838438035966	0.004251887314790261	0.0009923479878286238	0.0010047886353533265	0.00039400608104603747	0.0017070356335972827	0.0008322837880581748	0.0016376069213653545	0.0017202339467759602	0.0015253672908489121	0.0010769623157937695	0.0009040363246824788	0.0011724897249594877	0.002219956775641149	0.002677141083573436	0.0003871699166048388	0.0040351763264409105	0.05303845754397317
C0303	0.021454623210687	0.042513784763756335	0.013546650805536067	0.019647182087468584	0.010768177170624928	0.014991497176321629	0.00861728664610222	0.014755061124435411	0.1291226268046172	0.012346395966555361	0.0037774968428021184	0.0010725108935332683	0.001901210599624834	0.0013240228915331336	0.0011228688483488423	0.0015961298969558919	0.0008974903066752246	0.022030760666730063	0.002528310679640381	0.001197100901636154	0.0006804770759058251	0.0019574043756440005	0.0009035386182228587	0.0007314427341970864	0.002727478443023364	0.0011582383229482177	0.0009149718833187823	0.0007986729794142835	0.0016647445922517267	0.0011189060865459126	0.0004575892788672464	0.005674978146169857	0.003870344049117646	0.0012791814909699048	0.0009507303122616373	0.0008251766720427231	0.002911261598505677	0.000999209954482836	0.0435184591364564	0.0021662553030205277	0.001021596274319827	0.0033841511047593958	0.0016078951079001047	0.006251043600726523	0.0035230646308851837	0.0034890200404188412	0.0006737091919239526	0.001490133166619862	0.001666108849385801
B35	0.013189701470220158	0.03811048164928783	0.009238976044513002	0.014114065431286588	0.011121342909729708	0.009446668823900077	0.008946913732532731	0.007433973059637743	0.07297390722809914	0.009060898582271194	0.001631735259856188	0.001730470502755665	0.001172899892143039	0.001212165606371678	0.0012458442044727483	0.0009811705325986533	0.001051338711106692	0.1161626847100421	0.0006278068430391258	0.0010320594225936492	0.0007756784305401789	0.0007332913669930346	0.00064562542701107	0.00041874968656523077	0.0007419354291214219	0.0033403755152579214	0.0008603052399404238	0.0006713399444356557	0.0021164824107544142	0.0011274803750544434	0.0027629578977371384	0.007659891088613759	0.0010807874686003826	0.0009909550535653446	0.001664056310600949	0.0003792820010391418	0.0014751422553813409	0.0008507511217811903	0.009544123658897534	0.0007941288210583133	0.00038686645006400785	0.0013137676274180366	0.001881095463889873	0.0005499696685305818	0.009820520220540387	0.0017545567113440665	0.00011125340454719932	0.0005843363409708128	0.005760275102635593
C1601	0.010884373018618242	0.0842453016082578	0.009576400489721394	0.010523462564226604	0.01094871667440317	0.0073689291667039325	0.012684361503956751	0.007766189519171596	0.10372065807759455	0.009929051613608878	0.0030948126980238633	0.001168458560434875	0.0004960858253030537	0.0011224219661357024	0.0007821450827807803	0.0007700326103884256	0.0007238934713063988	0.0412719067153832	0.0012370423451835443	0.0006130312722318413	0.0006642587993045014	0.0013844801466978724	0.0007026493463973624	0.0007093357933892773	0.005398963374165793	0.0015377766061403888	0.0004137575406785211	0.0006363031158581703	0.0012972179114554626	0.0012864199205846682	0.0009246733190506179	0.002226771191425719	0.0027134452752045537	0.0011590716973075644	0.0006894439495033459	0.0007875642041090656	0.004045332556376306	0.0010009852975989809	0.08076033247414507	0.0028028564388477236	0.0008855158398145685	0.00121963099233472	0.0006672877079118774	0.0010083171291904694	0.001340736334753725	0.007626397284430689	0.0005717239146770198	0.0020983656575036995	0.009944106447185738
C0501	0.010236059636123371	0.032116009011965686	0.08935556402698128	0.0144506462858822	0.007122593384243106	0.0066176891534371635	0.007014388252655274	0.006430448633817673	0.14753099091365465	0.005932339529574139	0.0009294015664789867	0.0026125357563201706	0.0008820550558210169	0.0012169400215012636	0.0008752022869238756	0.00074481774330764	0.0007491199945994986	0.003594811879505896	0.0007988854888710019	0.0005947613879916537	0.00046356145857611884	0.0006129192917814306	0.000669330110587183	0.0007202590330725754	0.0011786449519420865	0.0006902876585288817	0.0004981899649359772	0.0010100803086994495	0.001486541512227154	0.000927653537678075	0.0006005788114247217	0.0024893839335399	0.0035272581788381918	0.0011579787718193437	0.000657036841549151	0.00034585244185315417	0.0015684561791017295	0.0009359819419285324	0.018642194337168506	0.0013393381459275283	0.00033917557175336714	0.0016465138940303676	0.000508396867268691	0.0016006849053673813	0.003556231838382081	0.0010342641130188855	0.0001809063822833191	0.0005000264924544643	0.0016433111277262586
C1203	0.008972106761019389	0.07327674230895825	0.010120221599489944	0.02599403342118527	0.00789829452220255	0.023529633458577066	0.012523895296605497	0.010141409140552903	0.09777228027743155	0.009733716088588348	0.005775097828228374	0.015500952843017262	0.0012415515037388755	0.0011629749381251945	0.0008213791548847868	0.0007562288867664733	0.001011260715918994	0.015599242027690856	0.0011645565932028236	0.0011816344353472066	0.0007831309506987963	0.0015682986183921217	0.0006860936881018484	0.0007157903454744564	0.0017110562230319413	0.0007539047482974897	0.0005052389907462909	0.000737202806520034	0.0014401254134447092	0.001625913345751774	0.0006298269608473779	0.004516729885536432	0.007685900101969169	0.0009630910066111466	0.000711475496233309	0.0007121917998780039	0.0019371320746638656	0.0012186735628476166	0.10499099120167894	0.0009671959823392993	0.0004526816060896811	0.0015506173128922815	0.0003371721635068032	0.0017519565726837087	0.001793361259369118	0.005862771091587547	0.0002317946398717038	0.0008585889766802735	0.004010398697910773
B3906	0.014993486081176451	0.09876699568020758	0.005650757761421176	0.005107446066927537	0.004723289744335563	0.005575141044200104	0.005494773829175109	0.01760146132282427	0.11145196352336519	0.0007322976057117746	0.009225524379037633	0.006175328530091004	0.0006965607238503596	0.0015910476192013648	0.0007022302240565319	0.000772141195962973	0.0019249779081002192	0.005306522107379121	0.000570631957332144	0.0005272531242724618	0.0009414603118925632	0.0005413396934890965	0.0005191489597470829	0.0006631039610460756	0.0023131070818835768	0.0011318878536602753	0.001076998216304166	0.00036729333427527	0.002088704718858073	0.0007625756801283298	0.0003438907103075064	0.000333837933717815	0.005676278817224034	0.0007993931623614613	0.0009574791537054001	0.00044360487171201806	0.0005660224585902358	0.0006282729196662261	0.0006973580114599365	0.019567557324024924	0.0011394139434719856	0.004224224882990911	0.0002982563149927887	0.00584326556535662	0.0021468966385198365	0.0015087430166213355	0.06566443933669207	0.0017451060527570441	0.005417849567861083
C1402	0.0033919582503655864	0.06776894450882351	0.0027280282075235287	0.0057812859636023305	0.0018811211468235276	0.0023979813301093634	0.0016761985070119247	0.0022266755988286755	0.07933412962078679	0.0022876725821345976	0.21122094899678012	0.00020423624738140863	0.0001795314555787127	0.0002747468026623987	0.00035320526183985215	0.0014385074949554606	0.0003928143325533902	0.028294074025112616	0.00017240967802912576	0.00013411852179242198	0.00022352040204013965	0.002247349250738064	0.0006537355867698399	0.0007880416653257114	0.0016224542162792677	0.000648476288124867	6.984257855303946e-05	0.00024020096230626157	0.00039315033687023227	0.00010852184122221001	0.00010391441245372111	0.0006543334950540597	0.001972217174908652	0.00026181133505941075	0.00033451652853343347	0.0001437979144323171	0.0009351176766182634	0.00013470571855152776	0.004076058299308196	0.005450225675602903	0.00046238713286802976	0.0005861733983699537	0.0004378382372864388	0.0013433282362825803	0.0032397479028084273	0.002213623223986912	0.00020308481026693067	0.001245243889632872	0.006135931866636151
C0704	0.02224991761829912	0.019043196103000717	0.02091370755485296	0.02600564050939635	0.014181471059063224	0.03164891021382698	0.0742291584711725	0.022059687577254686	0.10866912183934171	0.004179733792528415	0.0008669990707093606	0.0016773186341064999	0.0018581568522691545	0.0010651805188529018	0.0012548923415148278	0.0025540901025735956	0.0014342033383394355	0.0025921813440201273	0.0052187082101445145	0.0012349950055506522	0.0011329693921460133	0.0012203667569773626	0.0005278291249104012	0.0021489487617608687	0.0019394246404769537	0.0009502097161008873	0.0013095397736266677	0.0015133486422786045	0.0019405827507338524	0.0011019754909300293	6.584926886945315e-05	0.002718727185815723	0.004581532455227296	0.0014647527395315549	0.0006469768458052831	0.0	0.0018174542890026792	0.0014491906282532037	0.010105701714009326	0.005119906710326617	0.0025459273629682825	0.0012281876509081739	0.0003305911553049824	0.0024549496073169334	0.005810025550148367	0.0006789064347723448	0.0012182387717935672	0.0009329231605241735	0.0010981562535041247
C0602	0.007196896941122933	0.08549136366319811	0.014479863866923995	0.02446526270872246	0.01417130794064429	0.03422547151695135	0.024916844151636496	0.010305506247685512	0.13346154965662635	0.0056992554930017595	0.0015965094908022349	0.008486089513738389	0.0010563076719859333	0.0017576994190906417	0.0007801004506464632	0.0009034045182318536	0.0010881069873024962	0.005075852328519751	0.0010238728579698565	0.0008884533752952094	0.0005340579485635324	0.001736439914562962	0.0004216772461485179	0.000634143423400128	0.0018312394622427026	0.001083871223097552	0.0005959234302628105	0.0006315274872346497	0.0012233409105945744	0.0015812768821460424	0.0003214243185645709	0.0022972322985688274	0.0059402183132533015	0.0016764410697345208	0.0006247292085936336	0.00018835327930182087	0.0017809303354590171	0.0007946111075035121	0.0030610955730394763	0.07780324764125963	0.0013601562277863746	0.0017924600199796048	0.00026618662077010797	0.002295911268488306	0.004141021419368759	0.0014840020707592941	0.0006048511558308079	0.0007812507716411356	0.0016044850031074198
B40	0.006897671283805365	0.10983549290969968	0.00916813406786711	0.006605545917190442	0.006125070195896561	0.006852222343004587	0.0062549792721725206	0.0061893756660852135	0.11743121181060114	0.0013384819877371621	0.006061539390764572	0.0032212505217654275	0.0006425663460429289	0.0007354812042185662	0.0008773858328412857	0.0009606415403231401	0.0008152289759138327	0.001550749116994306	0.0008980303537385304	0.0016413705940721123	0.000496713281698436	0.0016974698520481482	0.0005832802526478808	0.0005579491772733266	0.0013205803422306644	0.0008014837013452271	0.0008103819346193837	0.0005549036553431045	0.0008969281379653085	0.000907995072969533	0.0005151759604678424	0.0008347729063095528	0.004278626983594028	0.0008605759070143665	0.0008453045083907283	0.00022731008076830265	0.0006623381912005431	0.0007848665772293818	0.00459090311963772	0.008328813381081553	0.004164293422049894	0.007610680953287438	0.0008340825353066143	0.002784483815421743	0.18303895493106234	0.004063650893936265	0.002179242885135164	0.0019287594513960262	0.00867415217987808
A0201	0.008039959830440946	0.11719613417657819	0.013073002421380013	0.032988676287825945	0.006694838069043898	0.028897352326523833	0.008956499094579882	0.01083888202590329	0.1686601439542288	0.0019813427418400153	0.007377638731885457	0.002322854027641582	0.0013813618463042153	0.001043678964434509	0.0007604446997651587	0.001156945864988491	0.0008633405523435855	0.0036633209018465717	0.0011541851756230106	0.0007237571672501895	0.000686611779106791	0.0031942770104570143	0.0011987413976245682	0.0007334044608474444	0.005433379860542231	0.0007601547717643756	0.0003255651100844524	0.0006982641836697788	0.0013617562588775218	0.0019678677290754765	0.000456606267262283	0.0010478588374732431	0.0041429560210942285	0.001234809478984127	0.000821080210161911	0.0002566897151791991	0.0013170615645624485	0.0008479436895356975	0.0014880811931115693	0.002552182637908472	0.001102653393670274	0.001856565361756821	0.001625391657905747	0.005389686197125568	0.0026512072208855976	0.002775898101483223	0.0006545310669989202	0.0028410069519727026	0.08904645714256328
B1511	0.009765816609240419	0.018271700543908684	0.022156638489652963	0.007180469583167854	0.011337052545971013	0.005223690783823165	0.009576001436539897	0.00630981990149758	0.06235013202021951	0.0013274090376015582	0.0029821078941767633	0.0018557173706153414	0.0008356428808828014	0.00034598698833214123	0.0005921917521073144	0.0017926918553010669	0.0004269949255847993	0.17927727892363063	0.002105307185969259	0.0008408251993690658	0.0001971985502628156	0.0023088496544818923	0.00012206553222966232	0.0011379292270126042	0.0004530969038840356	0.0017504873926467647	0.0016720548628072138	0.00035032829930140615	0.0010756291402385294	0.002078929408796557	0.0014100731641285321	0.0006645819856007771	0.0012093948733794026	0.0008511225304671445	0.0005726089247320992	0.00012468976247435127	0.0009364288789386177	0.0008595545706452606	0.002547375545711661	0.002775523085066099	0.0005423791149906263	0.0009000767847150164	0.0011063142348060472	0.0004682027544242441	0.0012554414261573368	0.000689191041060379	0.0008561809442525412	0.00017737526460906498	0.0015574017606419823
B4101	0.007428812952570827	0.1221299779762451	0.008698487289975788	0.01115247634465942	0.005366677079488574	0.004408667048353153	0.00514564309614932	0.004937079288559536	0.055407332720253825	0.00044991026369931524	0.00630320434220419	0.0006047849664407504	0.0002985321654248325	0.00039199345735163143	0.0008834603514122423	0.0005991599735723209	0.0006418315464912586	0.004408559766536915	0.0022014225283608145	0.0016339799729890192	0.0009390519115259377	0.0012255932104832997	0.0004888669125192191	0.0002884927735287893	0.004274395508365011	0.0009036533086690798	0.0002195794717336294	0.00018903637493731442	0.0010377782777226529	0.0012515519541914924	0.00023447102329422388	0.00021022439316040358	0.0046584849788357235	0.0011843684273126994	0.00029465681511719707	0.0003911035898112795	0.0002426578218932919	0.00021526486125232914	0.003547394052806494	0.007859076178967646	0.0007347570932890874	0.002084614607865625	0.000113193792003955	0.0028276612146845093	0.2221356584058021	0.0026695846981966177	0.0009765732711045905	0.000765512275464969	0.006992828223704152
B08	0.010374148357796768	0.03443200646521162	0.02802740878891782	0.009526711772506044	0.11759968913911248	0.01747896853388704	0.01219651317127948	0.019285363367865765	0.10126350337432916	0.0011196605754582672	0.0008673238281555972	0.0020158889795933096	0.0023799495637753677	0.00578996483631406	0.0009533664209908509	0.0017947660905366434	0.0007332397309585694	0.00114344099216681	0.0014116133608519693	0.0006846487267822236	0.0010095366811210978	0.010107278839239937	0.0002535828310961983	0.002206440123242233	0.0014761770077808814	0.0006515625275344258	0.0031545553028761056	0.0004785225362245769	0.0014772517467029303	0.0031097796956131986	0.00035372446813602726	0.0006974497325850715	0.00224755054654726	0.0019640207532953076	0.001118762339243067	1.777821133981509e-05	0.0018162683617433644	0.0010127080988113584	0.0021052262364123896	0.0005587819282428097	0.0005991284857679102	0.0014219421321495006	0.00030354149320642795	0.00027411094411372133	0.0013750790416967073	0.0012935366135017673	0.0	0.0015528143788707913	0.0030599739073363733
A6801	0.03174966205340379	0.0520205251885025	0.015933251653480317	0.010774693502844839	0.0067899630101670005	0.006592421845108552	0.005224896250038936	0.004383323051545347	0.23030770248054416	0.0009039379178548155	0.004152733509337546	0.0005431302370240979	0.0003785535224179537	0.0005600673279411941	0.0005387577450048731	0.0004490005156439918	0.0004864096448249957	0.005744653683050698	0.0005491951281804747	0.0026459205009799684	0.00037907578130400894	0.004027540418461513	0.000438165883722475	0.0005872619190570197	0.017479425732372048	0.0010738402937737431	0.0004909902650211756	0.00028230118347571785	0.005522102657224925	0.003095329013390632	0.00042166845737068667	0.00044437807870692416	0.004508495769913757	0.0011728211235955165	0.0015382833028347192	0.00019791131055359306	0.00018514149442531552	0.0013322455268055518	0.0031188658305962803	0.002364799561661505	0.0008079386568189343	0.0006305182065185822	0.00018753344527724263	0.0005937943965883408	0.0035039615634620846	0.002235728617043183	7.89882688755431e-05	0.0005697159846467452	0.0022285980010346776
B3503	0.011778003347567713	0.06185058368314941	0.015475110218449854	0.014242062915812563	0.00546670849848467	0.004565884361482783	0.00557576776932244	0.005685597495388722	0.16407326134209316	0.0017910468778498012	0.005584789804646666	0.0006159454725242299	0.0008066499715129371	0.000403313898227831	0.0004791255817666725	0.0004389688423290451	0.0009487540192786439	0.0014113508423816827	0.0014432482910551121	0.0014106197746591588	0.0003791696196985495	0.0003798112976062517	0.0005629762552841101	0.0003255176462878757	0.0005148386924382541	0.003145587232339946	0.004386517674761997	0.000306734303023196	0.001003794850280228	0.0015767157398419327	0.002365557500931976	0.0014654643195644505	0.006835079538270459	0.0009100340947134165	0.0012047885944925889	0.00027019191413481263	0.0005232281365981181	0.00044207225127061126	0.016940364225872168	0.0010201752878688415	0.0005207954131929095	0.0010657903236918015	0.0004613093408410036	0.0013751655738341775	0.0044213851949914664	0.007668258075447153	0.002141547974379521	0.0009384418180267421	0.011084413043231656
A0205	0.007634243996657277	0.05621215197420953	0.05883050247398625	0.04203544470539752	0.011169693280509709	0.11090538900576777	0.025805074950393313	0.039719757167997416	0.12069009526037615	0.0005624170398044511	0.002451597369728252	0.0005966015699475565	0.0053029037988870835	0.0005632537888076782	0.0009604731538069701	0.0013031270122345754	0.0015637297858647108	0.002594235212368566	0.001397026879726249	0.0004726744034277925	0.0005765993405486127	0.0004481302526900565	0.00028352751617592166	0.0008587997586668641	0.0036600770371128383	0.0008642941499692485	0.000799693842968647	0.0007745095344061232	0.0011818890824505212	0.0044456707566159406	0.00023705363250864847	0.00043462950397126757	0.001949310908209832	0.0014902875861946498	0.000975952781114238	0.0004544156219149149	0.00041590508142813436	0.0005110200371239088	0.000631911597393646	0.002442448077210498	0.0003752821071290406	0.0014589528275382934	0.0013114699426947242	0.004645781558510317	0.0025616524776151408	0.004185456068465727	1.5508620183717567e-05	0.0012507392196864683	0.0018358560598377399
A24	0.011074131526287303	0.06316390985552257	0.009743656718115948	0.008027573002264667	0.007955284914606	0.011280738653790059	0.007175121662799016	0.005035588907584164	0.10934553669734107	0.0005595439211619031	0.14770060794678008	0.002611671496558652	0.00028476070899528783	0.0009166864474129638	0.001263307041049801	0.0008634212780066167	0.00026567015463415186	0.023375628168202666	0.0005738723833137857	0.0012390390844339236	0.00045828593943336845	0.000750663818065429	0.0009374287649273312	0.0017381546298429037	0.00027259260799077003	0.0012500524663677833	0.00024090110755958818	0.001085026797209562	0.0008615808604463807	0.0010388769657956485	0.00013115989815694036	0.000279961874924223	5.428054353601971e-05	0.0009990406394141658	0.0008650148987004557	0.00045859795833074477	0.00047137255125579585	0.0045419309533784955	0.0017812430885702703	0.001767499994947178	0.0007293256072580239	0.0010806787156063253	0.0005977601407419899	0.0010354125991892166	0.001380942570481439	0.0010928567341193635	0.0008296266051771112	0.0011685407665515907	0.00602373245551487
B3924	0.02073289231672992	0.1181856337600821	0.006573929256052814	0.0068353641508133245	0.007745474373212567	0.0070511240788789014	0.009103830133556876	0.01001225145872011	0.1422642334260037	0.0009495811786197257	0.007310864911484376	0.001448519082940447	0.0019955562897520907	0.0007839315147799735	0.0011754561691536135	0.0008407690591930862	0.0037294069411035104	0.0011684951207363847	0.0007633806876356876	0.0015169624825393064	0.0027057751497469532	0.00044335562422788877	0.0003038182794201532	0.0004902662461164193	0.001518664975148559	0.001350802850957404	0.002142850076972816	0.00043446629850680494	0.0028162492718249634	0.0019981782649448688	0.0005185463123902578	0.00042164967548982126	0.004070935735599613	0.0009200600919900139	0.0026540118077552316	0.0004211795369320351	0.001088865448296097	0.0010162377780729755	0.004019882522990336	0.04493913135000325	0.0029948167598441437	0.003338131080468011	9.535523647773993e-05	0.004712028917705778	0.00401021929015504	0.0009427578579069637	0.053731199356585234	0.0031368786126579457	0.006276392618230485
B3508	0.01304756611302727	0.044625822859153015	0.014958099837367329	0.013157468718501623	0.013648293008434393	0.008551421235995234	0.013633504609258423	0.00841471928942088	0.06276405454794119	0.0013003623238988082	0.0037220995221308325	0.0008169704739323002	0.0020117002454456234	0.0009815974756654316	0.0010656302259791155	0.0006429838974346372	0.0015492826333872315	0.11551015755783198	0.0010932064625932564	0.0024252791645939064	0.0011604498352838159	0.0004638928262041512	0.001856655836504441	0.0006577004391757035	0.0005330892335790053	0.0009839237111742946	0.015526795402747061	0.0010945577436421686	0.0009105290058005996	0.001378057883741828	0.00044960694076586036	0.0009240054000952977	0.000995720281214782	0.0008703667013884888	0.0014739719785248383	0.00030744219212634316	0.0004990564960354292	0.0005980414819066486	0.022681921801886	0.001922459056811181	0.00037906526513603497	0.0009515420196551665	0.0006507012045810239	0.0014326076463482957	0.0021870390230458565	0.004661210030429907	0.00050563804047824	0.0012950294266439678	0.0030221811779915764
C1502	0.015070927589536777	0.04323796927289898	0.00904279814360253	0.012053213313124225	0.00644825753260825	0.017832837220713216	0.03152738889385102	0.006131699556521346	0.19860855831239904	0.0023142968618048813	0.006086986369179802	0.0011220154463472338	0.0010021096325039292	0.000846924071157073	0.0012808162604065515	0.0007983885354892105	0.001048183563354356	0.003694663534495077	0.0010202183115262352	0.0011812139750642006	0.00081473356953648	0.0015964315365962288	0.0002620461239997116	0.0007272115981718856	0.004474050183493049	0.001041074402175437	0.00045824012537727996	0.0005925997428713102	0.0022478189179545396	0.004822062592905189	0.0005306114409638764	0.001513228396459149	0.0047657496057403785	0.000969873495162598	0.000704061277356874	0.0004485460778707695	0.0011547506184080515	0.0006147988207696018	0.0019505236996043747	0.0018935565498659286	0.007376967284924525	0.0020503589268816244	0.001400390014453055	0.001549646607300259	0.004108810881332797	0.008698930889789812	0.00012746717637783265	0.0020248055548951023	0.01940395263937269
B5401	0.025820559192810687	0.05322085138727479	0.014310135676121516	0.008807864303608495	0.010470103370752956	0.01816252601009732	0.021461211929132987	0.010083459851744673	0.07207361898020052	0.010526976108148189	0.004603815827545456	0.009681331844817426	0.0019934035922057024	0.0017977875013044393	0.0022761016177776194	0.0010299146819847823	0.0015573230998102208	0.004437724816595247	0.001249192031069627	0.0040407005286148615	0.001276919008029248	0.0014055871107765394	0.0009342797079302947	0.0008859221450010172	0.0011310933087263747	0.003745870977419736	0.0009559807228777408	0.0005801447985361913	0.003136795447149467	0.00040562123259775236	0.0027786529448575086	0.006360097872593523	0.0025708799150521763	0.001140410774608136	0.000430647170437516	0.00037652298398885905	0.002745877937021783	0.000998898526214785	0.005510374164264411	0.0017087266648064586	0.0016377502176314254	0.0005007695599028822	0.000329010630881443	0.0018020621352772311	0.0022823775497184764	0.003398193990051721	0.0011770069825315364	0.0011792080480403932	0.0041982820463696705
A0203	0.013180653928167344	0.12873652715725614	0.010920851458025306	0.020921740330461524	0.008267454147602122	0.06556855059281287	0.006433370805001711	0.01113088366215189	0.14411616638604005	0.0028956942143505823	0.0029569140733436785	0.0018168608393890563	0.0009158640659763061	0.0007828657022819827	0.0015310606119828109	0.0015500664187408312	0.0007175441207571779	0.0028288534817788274	0.0012698209049185837	0.0008528519072841894	0.0010421386293049176	0.0009695526478238743	0.00041378994765826606	0.0013421364246610432	0.0022304725268881146	0.0005414354816888425	0.0003530200030465855	0.001157520508196817	0.0009853056994871454	0.000954250802722361	0.0004194526588043201	0.0013282672112858618	0.002811884306140138	0.00150860604037131	0.0004927705721623006	0.00014522931653555593	0.0015259927261339467	0.0009560982792010667	0.0018515940747829995	0.002434825781901527	0.0008341605279326939	0.0014578205243566459	0.0016162245898042086	0.0021508733431104226	0.0029363250636237886	0.002629136290367628	0.0003507003820786609	0.00212250825507153	0.08567620363922718
A26	0.042214786085900825	0.09006932397853995	0.024411475665655394	0.021146608260896167	0.008367406090024804	0.038286501014855444	0.007709859714024644	0.014687272794665317	0.035830831893476	0.0013432345440502634	0.0026509744475249784	0.0006883698013629376	0.0004828345991862578	0.0009539724334017697	0.001476617472813471	0.001460892862176256	0.001055708039026461	0.09121834314475481	0.000578386395880456	0.0022959457362059267	0.00014373910668921032	0.006314819072406598	0.00017892905490247724	0.0004003865130803032	0.04202192904177584	0.00038181130962910786	0.0007427129802452066	0.0008048480686258086	0.004493990176177539	0.0025753477515179216	0.0001764931754116823	0.00062231070816761	0.0007134062349295965	0.0015256934835973025	0.0005165903267987004	0.0005515533501803313	0.0006528227076616572	0.0016906855558592269	0.0013690509234627617	0.00037087013729133437	0.0006060044847181177	0.0015578160828824716	0.0005961192801398463	0.00020507959145986678	0.0031380035402499193	0.0026884726519814297	0.0011568899227677597	0.0024498745824880746	0.001742223955904359
B4402	0.011820894477166713	0.12708618229197052	0.0034979015123638947	0.00321962630511017	0.0026407933500699372	0.002481564392018973	0.007509698525347735	0.003050323314396004	0.07352031528763352	0.0009863305648952696	0.008286506790512141	0.00026165385286646423	0.0003978606760652555	0.0002895917660384579	0.00026893648839964543	0.00031353742110344955	0.0002636753272780969	0.07772032352780117	0.0030395272181894797	0.00021575597259212298	0.00012797712723741885	0.000399668027967761	0.00034278294782012347	0.0005264789406918196	0.006068692966415407	0.00031831191313853386	0.00021854709286408625	0.00018628216050600003	0.0019382982978364356	0.0005681108139271572	0.00015954575571455634	0.00012375638587802602	0.0034923040307012873	0.0004361793703935504	0.00025635314277346223	0.00021220113294003222	0.00020448632318395373	0.0002981519478927263	0.0026106827047107017	0.006214604583171214	0.0019511750324632735	0.003045077195810308	0.0008449173946465701	0.002652951745368866	0.22828450380155704	0.0030833029370080584	0.0011090396970434237	0.0013988367569029902	0.008267959416590953
A32	0.12349412200169953	0.049404496116791936	0.01336960001898303	0.01125684742580664	0.012847998440476738	0.01214280121492414	0.009439667564936423	0.014580551036066336	0.03873349434279086	0.003628397852571271	0.0014236452642272868	0.019904872498895804	0.002112947329650921	0.0017155297484829821	0.0008744998866244326	0.001815473383759055	0.00044581479886314203	0.09345681939013205	0.0013545846921761012	0.015434600721276896	0.00020033563992027465	0.001339892949343357	1.0226000836621401e-05	0.0006890178183535365	0.0014777619718670675	0.0008648965004904295	0.0	0.0003094428727638489	0.004303286669707037	0.0469320671724314	0.0009254277042703477	0.00035551067773505185	0.0009654022109418859	0.0017251256333608547	0.0021007789578091373	0.0010394716242819399	0.0010586931855691456	0.0014080247532401449	0.0015255667376332964	0.0010682605894068466	1.384897179251931e-05	0.0013655657716105034	0.00010900526074568057	0.0020901794232109283	0.0019213996459751066	0.0010207192024761827	0.0023112359962932988	0.0008036480657514768	0.00299078887327189
B4403	0.01523839611693459	0.13065479055673063	0.005335362427180359	0.003380144449090118	0.003114016627799686	0.0029971377803062987	0.007711027050098965	0.004679859141709838	0.07398769540568921	0.0019170350677042737	0.0068425348306431375	0.0003898971452302241	0.00042019697786562383	0.0003577548423481975	0.00030281557440938356	0.00042927822210482043	0.0004025206461212734	0.06068967788246755	0.0021703788463354012	0.00029451130541897203	0.00028255259624198736	0.0006096003509453334	0.00023568735153114498	0.0003120806056145043	0.0013928944985806128	0.00035984174254035555	0.00011442413037758946	0.00026008173354526555	0.0042088285399505595	0.0003117399663791539	0.00017006751878535466	0.00043460468567147126	0.004270994022511963	0.0007365568598739842	0.0002824329434903222	0.00012277962742158758	0.0003236806798275045	0.00034198396585185945	0.0025553141193130277	0.006227385214296732	0.002489667351278048	0.0028280828197647318	9.090108306929264e-05	0.0023026296492556055	0.2255624341752295	0.002062421028331881	0.0009497244722484195	0.0008339802882629108	0.006894178064712507
A2902	0.004433152967213043	0.03338786054788182	0.004141776997448615	0.011806512981303295	0.012104069309304485	0.003928986885577429	0.01693525622829186	0.00380348795531329	0.08146005358551404	0.0016066493005715513	0.005345217997224938	0.0012664783735092191	0.0005423403255756507	0.0009513719049702781	0.0006640200458678089	0.003665418227508455	0.0006558650092559687	0.20394756364025546	0.0005333590753610591	0.00026984150938276746	0.00016720485424736795	0.001306350191447667	0.0008667287989759042	0.000587365613515385	0.00210362200932449	0.0005918903093232214	0.0002957094089220967	0.0004413935607352653	0.0006039188362945388	0.0003691171995247648	0.00036291278634343233	0.00046953991536177384	0.0015463093580357842	0.0005069566677557555	0.0004337019491976768	6.823009893518408e-05	0.0015846494385741063	0.0006550535216809191	0.0005433290482573864	0.0007856391693242232	0.0004074824171824562	0.0015928963597311111	0.0009123798308289095	0.0005270219963459944	0.0030912092818802116	0.0009847475971142125	7.459474797424936e-05	0.0003453031547539268	0.001326065306634351
A03	0.024194517824651925	0.058923063632076514	0.010943576914731813	0.012402844363317593	0.007332810690049535	0.01929430641085717	0.030249804280305336	0.006027801472332893	0.1452267900085867	0.0008297705719285084	0.0024895832951897807	0.018431033228780078	0.0009280634232782764	0.0007456378357379135	0.000941282797017742	0.0006846837985336372	0.0013469658272770397	0.005183128747384507	0.002248919809232058	0.003973596305467916	0.000657452743368835	0.0007305095789140049	0.0009227972821961297	0.0008384550324675998	0.004255930483141376	0.0009134424670268373	0.0005605563987381658	0.0008560327569631236	0.0011586310942709975	0.007403487866327428	0.00039069916232308574	0.0004404933288362115	0.0030714316291086544	0.000895604608298945	0.0009774781396131066	0.0001503103549452742	0.00022267033667465737	0.000548356407121412	0.0025003011778121256	0.002534697720310731	0.0013272145303539753	0.001634824355082658	0.0003309095693593265	0.0028109749765808096	0.002872011259549601	0.003882506574905324	0.00027234607977195816	0.0022431929345344964	0.008553039776348314
B1801	0.01817990274279327	0.11892273763244297	0.0038864576576190498	0.00390276264825579	0.01121044863866437	0.003545313871782236	0.003927556557982145	0.0045938505865291334	0.05096152468599433	0.0004953692144404799	0.004711142477311915	0.0034677976050299904	0.0010092773967913808	0.0007669002820276078	0.0005262657587382829	0.00039898829243974	0.000569520189128781	0.08579863150062605	0.0007276046707390416	0.0014043791345447548	0.0009576445765609068	0.011916030243944026	0.00021467408024339587	0.0004209264774699618	0.000567988479873279	0.001479913047152229	0.0006994125678186481	0.00033181741562776786	0.0005112741237190392	0.0009096311007391203	0.0003027384192613003	0.0003007184818526432	0.0036389891142764703	0.0005824199447082143	0.00043798390230960667	0.0001067091009114321	0.00022538234757158007	0.000276104699234206	0.0018648585603237315	0.004907846612534347	0.0017841858698146253	0.002198383603684635	0.00013673939844680315	0.002296404897969698	0.20505247293105064	0.001974886843305845	0.0007079309043691757	0.0015892815801578537	0.006334840737630884
A0204	0.011855285750105724	0.1184910165172226	0.01165965557886245	0.02282725433748036	0.0075248956938316494	0.056422185329428935	0.00930289064236321	0.010799623586005072	0.14611621925404558	0.002662422715029476	0.0018375471662517035	0.002042186874726825	0.0008741082364431237	0.006878495876143725	0.0006418515317817374	0.002804428063910103	0.0010469723457167694	0.002184060800201531	0.002015143849562181	0.001305668272644521	0.0006407083881878565	0.002161886800253212	0.000873489093270438	0.0008214812875795408	0.0014089492467153578	0.0008353671475683644	0.0005110698976296552	0.0005340782443654796	0.0011825609865498499	0.0009201130966227662	0.00018700160659243582	0.001081364380246825	0.0037376696937853724	0.0010772867817267914	0.001157683271530096	0.0002318250917591274	0.0026749838319661515	0.0005033263639234801	0.0017540630683904404	0.0020727456511483327	0.0005659476379056956	0.001577914030295844	0.0008343220952790713	0.0028797948947117662	0.0030522321299062925	0.004078342057089103	0.0005254575941332752	0.0033694235447143473	0.08797879004479112
A0101	0.003955463380048985	0.04603343486743484	0.04218250109445068	0.004406474043174614	0.0033338991223325187	0.002872566470925166	0.004660921362946378	0.003246964871617551	0.07514390845056058	0.003958312078339999	0.0024002415320509996	0.0012364439705892585	0.0004566830099585334	0.00040889744737728325	0.0004629672749998745	0.0003051552754021083	0.0006390403863045908	0.13985810256949743	0.000501936881832481	0.00046203627559690465	0.0004972937424943538	0.00024162729974750124	0.0003242962532900405	0.0002483356102136271	0.00044487328810801735	0.0003021381153345144	0.0002887899883218768	0.00021476504216798293	0.0008316348619824164	0.0001981983266289217	0.00015677169690315622	0.000924882729056203	0.0005572421920489445	0.00045096989385339843	0.000437844490941868	0.0002655051396908063	0.004848724296767093	0.0002717352468423879	0.0005901194174950308	0.0020522119115244947	0.0004451942617817821	0.0006648891923205652	0.0004094673898753108	0.0005579772996354638	0.0011110455450174528	0.004412094187023183	0.0002907302960107762	0.0003641148010264214	0.0008444391276330798
C1701	0.02562294531673013	0.07149059221815304	0.011875154563333384	0.011392315846454682	0.005943095213677083	0.012464843355018889	0.014259621227770665	0.006933228924337831	0.14991414669677794	0.02338193767934565	0.00299799392042753	0.0021999523412566716	0.0006838470486807237	0.0009204983684716465	0.0011210170019304037	0.0011891346022715847	0.005455535805246501	0.0034784747133004943	0.0008109372157202277	0.0007330030015697063	0.00043019771267780653	0.0014245027929175931	0.0010889262179951012	0.0006089021442970268	0.0013461936700520174	0.0008112506639999376	0.0005483415166313531	0.000840743467315784	0.002292087696047719	0.0010229441087399268	0.0004665465466075004	0.016871944621003353	0.0023716566825070125	0.0009165540511147247	0.0009442366875470067	0.0007548297572540498	0.0019232902168922175	0.0008466638061286917	0.06588189019773756	0.0005414866355079671	0.001420425263485028	0.002275892730232587	0.002538710395735746	0.0009605354459034049	0.0030459404788457426	0.008862400275144056	8.295830076725058e-05	0.00130546646908355	0.003128254785599167
B2704	0.012058085673274517	0.19008733177336976	0.006900805769048009	0.005870535326874869	0.0059355478297715945	0.008304046050267647	0.017809189150552983	0.007085449126393491	0.059269755896423554	0.0008559526853694698	0.0056083465096345726	0.015150703897543553	0.0007349278496599453	0.0008271513229869006	0.0004467314279064735	0.0004371943485827603	0.000962140292124594	0.021599170459631983	0.0007055209625509499	0.0033877923526615485	0.00020445750720539174	0.002145372725816852	0.00023823994283799806	0.00046943020900235666	0.001249030610037322	0.0017622663498918045	0.0003483318486618479	0.00035261379655741155	0.0016495363511992377	0.0020435320899504857	9.422803178473269e-05	0.00032737982102426104	0.005221847710966574	0.0010195538887073355	0.0002853360683620472	0.00015541675936249082	0.0009177618143131998	0.000414622133263752	0.0034950001053256257	0.17310763915638752	0.000677917329214359	0.0012489835710819087	0.0003429891956503996	0.003771869848894518	0.003074120560537028	0.0024095904666118855	0.0003692101686527889	0.0006283438557855352	0.006529393300755777
B5601	0.005980351547488339	0.0747151685856501	0.007266109511958359	0.006745059892544267	0.007721466400224062	0.012792385325805357	0.008109868392164286	0.007459866886135099	0.08389793976103765	0.0011406672911707422	0.0020279805821008436	0.0022744492030149655	0.0015150377640637514	0.0003167394926628079	0.0007202565223458474	0.00035478292501504204	0.0008344556320230587	0.002710951769777481	0.0009272457598551738	0.0004600325050262837	0.00033819157205943194	0.0014034402727757132	0.00043975277580239505	0.0005099582361428065	0.0020255477273276386	0.001463457447150534	0.000295505664159656	0.0007279430972171925	0.0017979565771988513	0.0005170803547450598	0.00039610025169512707	0.001691460551359715	0.003501135967852616	0.001641142263939355	0.0006008557637218154	1.5328503178203974e-05	0.0007436094192335536	0.000874529514480516	0.0047051890690416025	0.0024216773882953313	0.0008619546259099418	0.001985876964699864	0.00032024526802673273	0.000995236933527097	0.0049600442052708405	0.002623275087647586	0.0002635428734081402	0.0005670085987581843	0.00429751442209205
C0802	0.0063438874486063165	0.027997143575567613	0.13156814727455893	0.003941372751617831	0.0030622329130855224	0.002878754645939306	0.0027004603146780883	0.0031286699752048567	0.13941736613342903	0.0022827732725320456	0.0013072224674998362	0.006930113308211196	0.0007323208376011312	0.0004487564459115955	0.0004456033801964856	0.0006827972221891682	0.00043356300120723265	0.001018928168977317	0.0005297571481947719	0.00019850735983036543	0.0003705525316956749	0.0004829266569127044	0.0015463961952759955	0.0005449876240501953	0.0014971103027686314	0.0002854210910910079	0.0003187084985891416	0.00039464993966152915	0.0005329019936302242	0.00035321574732237866	0.0004098476873415258	0.0017804374961747041	0.001597569951820273	0.00023455548700090082	0.0004992038365885556	7.437822341435281e-05	0.00044955959966617727	0.0003489435697830675	0.010777369203049768	0.0032422217765184277	0.00035106234707422745	0.001652898288811587	0.00013332109051694	0.0020500109042212895	0.0037206561307562168	0.0003341097496638215	0.0008191453644580519	0.00042902050023041455	0.0006960485192200176
B7301	0.011043397411673907	0.20937490948497497	0.00409438115663478	0.006684543974215839	0.0032066094446894077	0.004259108982988267	0.004771323340432063	0.0036647993273330585	0.04414634302700379	0.00026250771147228727	0.004270018232570634	0.0015728480189562068	0.0007770403319713057	0.0006452621450470135	0.0006798349091700496	0.00041085715135142135	0.0017743819217611867	0.0023438317199671152	0.0010311916014650265	0.0007092191679181864	0.023538082514019093	0.0002654059228206077	0.001863670582780801	0.0002891779968216181	0.0008594064676964664	0.00011867340353617383	0.00044163642724038323	0.00020710489195846347	0.0017876876004825882	0.0004423181170480241	0.00012319796975365863	0.00023937051388325255	0.0023376056219546935	0.0005255149182946618	0.0002743743113759795	8.563600146262584e-06	9.820279208883051e-05	0.0005312373814628655	0.004575076628328094	0.19878470452453048	0.0006372457542447635	0.0019965075953886444	0.00026744935458780314	0.0011544541809102445	0.001725998599811737	0.0050728038526248655	0.00026186669241652725	0.0011557969274645092	0.003987087952120069
G0101	0.049734044012311955	0.020679569643122956	0.0623598683048116	0.008217231675623613	0.004287640659202755	0.005781924068392989	0.03795388321740146	0.004551438217882848	0.15425091632827045	0.0025789032653940934	0.0008472767788990231	0.0046257436145001355	0.0004428549777061698	0.0005301112941262665	0.0011483615060910765	0.0008527026652033338	0.0007804848409182372	0.0024404965877972986	0.00053678082811225	0.00685427971786657	0.00016689081196495553	0.0017563788635659308	0.00048430264022550953	0.00034043439374225015	0.0017105964037728578	0.00038771098266793074	0.0004618957487287399	0.0006991430564644329	0.0011476010870041028	0.02030190118732202	0.0002930672978377634	0.0008150794442656759	0.001606674389520477	0.0006200237378193551	0.00047848571566572385	3.837504319940952e-05	0.000526552013370249	0.00039462119761399825	0.000699081164550612	0.0005215321059964204	0.00037505890475318134	0.0015897087679569496	0.0002830096807480931	0.0005995135308771489	0.0036922552836202178	0.000318874595644145	0.00019095130306719395	0.006402978347626576	0.0014832516653830196
B39	0.02094594307176007	0.023360892837877675	0.02109954722301171	0.0193622771622173	0.019475323338996493	0.02052501878452302	0.025255591876099572	0.024967580388623182	0.09908571882765453	0.002734938644945415	0.002794900396891357	0.0021523354154151116	0.002303352524969912	0.0020464586046245524	0.0020625274568347894	0.0021635544102615234	0.0020659627589024155	0.002371737724446677	0.002242869991722577	0.0027048376165229172	0.0017121826296771752	0.0019255723099599006	0.001897825266083806	0.002072982953576205	0.002399214105320482	0.0023738400811886577	0.0024718632715014666	0.001929903616650185	0.003282225210009398	0.0020441520764540922	0.007189227716876795	0.002160054349968655	0.002789434325143986	0.0029229807417364187	0.002520743738586297	0.0007562638163141383	0.0013311315628156781	0.0023855271354275495	0.002186293879549713	0.004130552143004138	0.0016766719551784771	0.002325819021805147	0.0017617283423191892	0.0018567036678843328	0.002405639061215	0.0026398820437360236	0.01608433782990376	0.0019400444137594815	0.003084310040267713
B51	0.024220361103873076	0.06328559643257398	0.006037293737727837	0.004944114562849092	0.004902463364853592	0.006257442776739643	0.0046835137013423195	0.0056665044649194885	0.1665544407595276	0.0011652061014336514	0.003916364118538859	0.008683239408477123	0.0008406400841234942	0.0008810164131834011	0.0009196306732116376	0.0005779808430421115	0.000909103836726351	0.0017324210988339756	0.0012817852545117144	0.002921471556269675	0.0007759552355282096	0.015333873420371765	0.0016481741920980533	0.0009080591299029829	0.0017907809039672885	0.0027570610523091586	0.00012510537813189003	0.0006022536071520815	0.0060772216095773875	0.0009725205218445897	0.0010947214912210422	0.00022655667999080703	0.0027311570572721875	0.0008821976565002868	0.0007841688365507678	6.144427258506967e-05	0.0013049581132811442	0.0015660801759535949	0.022299295904748575	0.0017311147132993254	0.0007052886262754543	0.0003854462108472988	0.0005235097744666245	0.0012599234517357795	0.0007826995483977353	0.006296210972435312	0.00011623500886514309	0.0007750156253995843	0.00872453654790518
A0220	0.10311345435140047	0.08118989026262449	0.013452196299571699	0.027616137458355738	0.007361272607991732	0.025877767721464745	0.007734802897077502	0.0165137302975959	0.1375701459148636	0.0035140133807527005	0.00355247689764023	0.0027758676378849987	0.0032180706588211534	0.0006384008882199389	0.0012039138409347288	0.0007129656418411519	0.00077035622104204	0.0033164212148369654	0.0008825470234174847	0.00839743036954365	0.0004256853103882513	0.002291086541539357	0.00022870907649419095	0.000713003638369464	0.003942075817385276	0.0004662844618001454	0.0013063776942640903	0.0007864302850975368	0.001984889860722069	0.061643148765808606	0.0007667496537835027	0.0007471939142893591	0.0013241314262802113	0.0006422212687951088	0.0006899601628418734	0.00017702504856128827	0.000408627974818483	0.0008388914266289812	0.0022456670014274135	0.0005420012600442041	0.0004910109309074406	0.0022060419622410227	0.0005430716591967264	0.001166028252825478	0.004745260657463636	0.003082372165655415	0.0003010948784644525	0.0011771131661919155	0.045426399281297616
A1101	0.014408774366333801	0.04767568567740142	0.015302435081955695	0.012081748039409588	0.005228779144210618	0.011678567815016761	0.020025893438060487	0.005821328518982182	0.2127007104416329	0.005420034931766603	0.00333250152066136	0.0015606267964514222	0.0005815713408245326	0.0008757786482725199	0.0009720697989168757	0.0007551747252940624	0.0006207231878851143	0.003529961242750228	0.005522389292402412	0.0020723524256798013	0.00022626603235715507	0.0025229676125485237	0.0009577335704325464	0.0005724283946590057	0.0031926003761952562	0.0006638987820566094	0.00043744722884319715	0.0005506821093490095	0.002404444132072858	0.0013235934346081718	0.00021367654901590768	0.0011552703520033537	0.004936868368904095	0.00453620238631892	0.0005694523523568567	0.0006451905816652509	0.00038062591310080357	0.000750889245624393	0.0009310115709010335	0.0020101623056266904	0.00032423736040993487	0.0014849647343415946	0.0007338678425181221	0.0037461557522625636	0.004276914515391366	0.0018428345586829198	0.0002944482596896773	0.0015235988879887092	0.0025075665794952015
C0701	0.024608670433718123	0.08913423981265978	0.00834114030699692	0.019433515322174896	0.010587246174659056	0.01985991047151598	0.008868101323628946	0.011886532639118477	0.07233092762548793	0.004562956680595117	0.0016159919441042674	0.0020603703247559454	0.0012305617445294314	0.008934679004686233	0.0012874882707648277	0.01226913944247763	0.001120960769770046	0.04152901003606047	0.0008044953521546429	0.008482508962806353	0.0006399053288540792	0.0019610611981969815	0.0007037119281757849	0.0005682224187519595	0.0025433985550122155	0.002221625636561061	0.0007850235356243122	0.0006639730967368355	0.002404418555853551	0.005217600538663276	0.0013278805736234615	0.0022371968276419076	0.0025263340166608054	0.0009594421570517977	0.0013817014300866388	0.0008685174453794933	0.0020926512318588603	0.0005119619781162626	0.0009237888586270596	0.06969548567700709	0.0017593916317837283	0.001796992839837274	1.3393425013924574e-05	0.0011041617202813439	0.002911238309614478	0.0017719852811207172	0.0006197234175901059	0.0009010505913147336	0.004398712982273499
A3101	0.027126972874928965	0.02854548597068037	0.008053394396940238	0.0036152521004440734	0.004193134079142792	0.014475516467622367	0.010756969890268578	0.004150872526662456	0.22629620861536764	0.00462463278766867	0.0010476346838635198	0.0012856090777893852	0.00045452553492258475	0.0004859052265447782	0.001580021036289154	0.0008980760384792127	0.0007174065487713631	0.007034811892447075	0.002799613122180498	0.01315069141383361	0.0008795897787674662	0.003589292938940739	0.0007481245775277883	0.00038350627520394837	0.0023155905685315506	0.00041541818032668156	0.00023198844164147808	0.0001617772374779661	0.0024711876321309957	0.0034869023821202413	0.00028571460321941773	0.0006139020248121477	0.004315313812281829	0.0018335987210896165	0.0003796904541101405	0.00019359702348799784	0.0013510795672465712	0.00035186024064387495	0.0006093806442787394	0.0023831574065834495	0.00017702851678671628	0.001683714529993118	0.0002635848654161823	0.003073626978886557	0.0035195942163738585	0.0003758998705456179	0.0007201518359227031	0.00021145474337546302	0.0005035268467429181
C0202	0.018577041626427128	0.044433091024280405	0.007627757516972712	0.01573491058624519	0.008098437843135306	0.011995425690333026	0.008601664107195837	0.00697056999900039	0.10312841619963624	0.035675479280392594	0.004448308240877893	0.0024693439388722154	0.0006778297140746854	0.0010947203333797869	0.0007133690303080387	0.001495274662485076	0.0011703725206329966	0.08805963017962362	0.0010717210627836891	0.0014861007838246293	0.0005936755935184402	0.0007163581377761512	0.00034395918151367997	0.0010679882118403582	0.002425130136516106	0.0007937600703222445	0.00033996618175899916	0.0007172975714179507	0.0016340850248749697	0.0008511401419267287	0.0008701243721798039	0.0142432580085625	0.0036753355908386693	0.0020672597640441423	0.00071158263018093	0.0005877052716905616	0.0076145474123226605	0.0011916112719409907	0.06622254848405085	0.003405068211097543	0.0010222336977555933	0.0017144956006139506	0.0009770535010839088	0.007091549126561428	0.00296142023533729	0.005595052785981788	0.00025899515578678845	0.004426455175126997	0.012915927147177366
B0702	0.009501956519939268	0.0875742262409088	0.01737121646518666	0.005288670376820863	0.006288669644600938	0.0069698764629225265	0.004599439995406084	0.0065326420095482545	0.12776561848240528	0.0008079635393250764	0.0046661655296417	0.000745929507998995	0.000706210565134765	0.0006782575406548679	0.0005423620701753531	0.001810229091785758	0.0007838055589106777	0.0012276084391327198	0.0018108202711026166	0.004711748349203595	0.0004109748867771418	0.002205317362663212	0.0008988162846662026	0.000350464578479454	0.0031974540292347953	0.0008746640804310625	0.0003153796307767138	0.00033467243938637006	0.0006891653491117305	0.0007080012080998737	0.00029754471341838444	0.0004394233442657609	0.004688849038363665	0.004244924928777207	0.0004736190306654521	0.00011855027931605273	0.00035871334677714094	0.000540551972317595	0.005001419662235288	0.0026436290982629206	0.0009855406667784506	0.003251034655420714	0.0003041936406174902	0.0022008245095590114	0.005161928712280159	0.006689768413924311	0.0007906517353503612	0.0009263552259453354	0.0056754135141620235
B5001	0.005743965954466683	0.12402078217535897	0.005349630170099629	0.004151512422687395	0.003219919648129428	0.007055513001429886	0.00303103795677738	0.004241558100523184	0.05485248146653665	0.0002646552628411745	0.009193608111241614	0.001553444915036309	0.0004659613296765973	0.0004348396760681861	0.0017066365929175123	0.002375983254256217	0.004063082919483673	0.004701276369512163	0.005301535159008483	0.0007501447930841586	0.00036883830408818705	0.0021596190978437828	0.0011118950767443154	0.0007150783580571169	0.0031262235169945466	0.0004088266774081476	0.00013034003558094824	0.00030861687491090637	0.0006156341331324954	0.0007950266056199801	6.818635773083989e-05	0.00017372647985293795	0.005494222354229954	0.00039557484874967535	0.0002408748874251187	0.00028785387730212913	0.00016392396351815484	0.00035485512624522353	0.003711184509623497	0.009411064416641548	0.0021790234556778604	0.004760545445812391	0.00029554108191249314	0.002217833289032977	0.23018805893122818	0.003355666234627536	0.0010959153866421383	0.0019436667308404465	0.005037508908296163
A11	0.01875787662724276	0.05254877366229212	0.01193716824241424	0.010100370652807103	0.008506133745469532	0.01727526438688364	0.015998329728856456	0.006898544175484544	0.1662742776761606	0.004326803422459277	0.001898538093108573	0.0019870544502903517	0.0008582612467324413	0.0010813007339973402	0.0009791412748557569	0.0008847007773426983	0.0008649713367348425	0.005847444667914699	0.009756542214898705	0.00339522370068089	0.00027938719543016074	0.0010078679897577208	7.452284740890845e-05	0.0005299979062775777	0.005919377641284001	0.0010785526896234764	0.0004887162554358933	0.0005260131006937456	0.0024151873501299325	0.0015644325011696008	0.00021099348091668048	0.001408362430765353	0.0041875249998975	0.005953245428717075	0.00046890823144220305	0.0004100206931548686	0.0009062546626756463	0.0007253914194863848	0.0019095091444791365	0.0012163409141393267	0.001171975964559902	0.0006472482363058166	0.003029094044282941	0.002590942020368734	0.0025963645593036944	0.0023747803702490774	5.318079584561245e-05	0.0019110180297376785	0.0019165015636687468
Hydropathy (0-8), Aromaticity (9-17), Sparse encoding (18-197), Mass (198-206)
[truncated: 158 more columns]
